# Supplementary material for: Integrated plasma proteomics identifies tuberculosis-specific diagnostic biomarkers
Source: JCI Insight. 2024 Mar 21;9(8):e173273. doi: 10.1172/jci.insight.173273 (PMC11141874; doi:10.1172/jci.insight.173273)
Supplement: Supplemental tables 1-17 [file jciinsight-9-173273-s228.xlsx]

## Sheet: Index
Index of Supplementary Tables
Table 1	Patient demographics for iTRAQ-labelled LC-MS/MS discovery proteomics experiments
Table 2	Block randomised study design
Table 3	Complete lists of identified proteins from discovery proteomics experiments, extracted at 1% FDR
Table 4	Differentially expressed proteins from limma analysis of plasma segments
Table 5	Differentially expressed proteins from limma analysis of multi-consensus proteomes
Table 6	Proteins within the turquoise module from WGCNA (whole genome correlation network analysis)
Table 7	118 differentially expressed plasma proteins in pulmonary TB
Table 8	Gene ontology enrichment of differentially expressed proteins by biological process using ShinyGO
Table 9	Gene ontology enrichement of differentially expressed proteins by cellular compartment using ShinyGO
Table 10	Gene ontology enrichment of differentially expressed proteins by molecular function using ShinyGO
Table 11	Demographics of the MIMIC validation cohort
Table 12	Final microbiological diagnoses for Other Respiratory Infections (ORI) in MIMIC UK Cohort 1
Table 13	Normalised protein expression (NPX) values for the differentially expressed proteins between HC and TB validated in the UK MIMIC cohort
Table 14	Demographics of the South African validation Cohort
Table 15	Normalised protein expression (NPX) values for the six differentially expression proteins validated in the combined 6 protein panel in the South African Cohort 2
Table 16	ROC curve coordinates of final 6 protein panel discriminating TB from HC in Cohort 2
Table 17	ROC curve coordinates of final 6 protein panel discriminating TB from ORI in Cohort 2

## Sheet: Supplementary Table 1
Table 1: Patient demographics for iTRAQ-labelled LC-MS/MS discovery proteomics experiments
Variables	Set A			Set B			Set C			All Patients
	Healthy Controls	Pulmonary TB	p value	Healthy Controls	Pulmonary TB	p value	Healthy Controls	Pulmonary TB	p value	Healthy Controls	Pulmonary TB	p value
n	4	3		3	4		3	4		10	11
Gender	Male	Male		Male	Male		Male	Male		Male	Male
Mean age (years) +/- SD	27.3	35.6	0.114#	29.3	32.3	>0.999#	28.7	28.3	>0.999#	28.3	31.7	0.395#
	+/- 1.9	+/- 8.0		+/- 6.4	+/- 6.7		+/- 5.7	+/- 9.4		+/- 4.3	+/- 7.9
Age Range	26 - 30	28 - 44		22 - 34	27 - 42		24 - 35	21 - 42		22 - 35	21 - 44
Mean BMI	24.1	20.2	0.229#	23.2	21.1	0.114#	23.81	20.7	0.114#	23.7	20.7	0.001#
+/- SD	+/- 1.6	+/- 4.2		+/- 1.6	+/- 1.5		+/- 1.3	+/- 0.5		+/- 1.4	+/- 2.2
Smoking Status
Non	3	1	0.657D	1	1	>0.999D	2	0	0.143D	6	2	0.071D
Current	1	1		1	1		1	1		3	3
Ex	0	1		1	2		0	3		1	6
Cohort
South African	2	2	>0.999D	2	2	>0.999D	1	2	>0.999D	5	6	>0.999D
Peruvian	2	1		1	2		2	2		5	5
# two-tailed p value calculated by Mann-Whitney test Dtwo-tailed p value calculated by Fisher's Exact test

## Sheet: Supplementary Table 2
Table 2: Block randomised study design
Experimental Set	Group	Sample ID	iTRAQ tag	Age	BMI	Smoking	Cohort
Set A	Pulmonary	TB01A	117	28	17.87	Ex	African
	TB	TB06A	119	35	17.63	Yes	African
		TB03P	115	44	25	No	Peruvian
	Healthy	HC02A	114	27	25.42	No	African
	Control	HC07A	116	30	21.86	Yes	African
		HC02P	118	26	25.1	No	Peruvian
		HC03P	121	26	24.1	No	Peruvian
	Master Pool	MP05	113	NA	NA	NA	NA
Set B	Pulmonary	TB03A	114	42	19	Ex	African
	TB	TB04A	121	30	22.27	No	African
		TB10P	118	27	21.9	Yes	Peruvian
		TB01P	119	30	21.1	Ex	Peruvian
	Healthy	HC03A	115	22	22.21	Ex	African
	Control	HC04A	116	32	22.31	Yes	African
		HC04P	117	34	25	No	Peruvian
	Master Pool	MP01	113	NA	NA	NA	NA
Set C	Pulmonary	TB05A	116	25	20.6	Yes	African
	TB	TB02A	118	42	20.96	Ex	African
		TB02P	114	25	18.8	Ex	Peruvian
		TB05P	121	21	22.3	Ex	Peruvian
	Healthy	HC05A	119	35	22.94	Yes	African
	Control	HC01P	115	24	23.2	No	Peruvian
		HC07P	117	27	25.3	No	Peruvian
	Master Pool	MP04	113	NA	NA	NA	NA

## Sheet: Supplementary Table 3
Table 3: Complete lists of identified proteins from discovery proteomics experiments, extracted at 1% FDR
Homo sapiens + Mtb (n=2352)			Homo sapiens (n=2330)			Mtb (n=22)
Accession	Gene Name		Accession	Gene Name		Accession	Gene Name
A0A075B6H7	IGKV3-7		A0A075B6H7	IGKV3-7		P9WQE1	ppsE
A0A075B6H9	IGLV4-69		A0A075B6H9	IGLV4-69		O53565	Rv3520c
A0A075B6I0	IGLV8-61		A0A075B6I0	IGLV8-61		P9WMJ7	htpG
A0A075B6I1	IGLV4-60		A0A075B6I1	IGLV4-60		P9WL29	dprA
A0A075B6I4	IGLV10-54		A0A075B6I4	IGLV10-54		P9WGH5	sigL
A0A075B6I7	IGLV5-48		A0A075B6I7	IGLV5-48		O06363	Rv3644c
A0A075B6I9	IGLV7-46		A0A075B6I9	IGLV7-46		L7N674	moeB2
A0A075B6J1	IGLV5-37		A0A075B6J1	IGLV5-37		P9WQ85	bioF2
A0A075B6J2	IGLV2-33		A0A075B6J2	IGLV2-33		O69717	vapB50
A0A075B6J6	IGLV3-22		A0A075B6J6	IGLV3-22		P9WPN9	cyp126
A0A075B6J9	IGLV2-18		A0A075B6J9	IGLV2-18		O06552	Rv1154c
A0A075B6K0	IGLV3-16		A0A075B6K0	IGLV3-16		P96258	Rv0412c
A0A075B6K2	IGLV3-12		A0A075B6K2	IGLV3-12		P9WQ79	gabT
A0A075B6K4	IGLV3-10		A0A075B6K4	IGLV3-10		P96901	lhr
A0A075B6K5	IGLV3-9		A0A075B6K5	IGLV3-9		P9WHP5	pspA
A0A075B6P5	IGKV2-28		A0A075B6P5	IGKV2-28		I6YDK7	accD1
A0A075B6Q5	IGHV3-64		A0A075B6Q5	IGHV3-64		V5QPS4	Rv3098B
A0A075B6R2	IGHV4-4		A0A075B6R2	IGHV4-4		Q50631	car
A0A075B6R9	IGKV2D-24		A0A075B6R9	IGKV2D-24		P9WJK7	mutA
A0A075B6S2	IGKV2D-29		A0A075B6S2	IGKV2D-29		O06830	Rv1428
A0A075B6S4	IGKV1D-17		A0A075B6S4	IGKV1D-17		O53281	Rv3034c
A0A075B6S5	IGKV1-27		A0A075B6S5	IGKV1-27		O69693	Rv3726
A0A075B6S6	IGKV2D-30		A0A075B6S6	IGKV2D-30
A0A087WSX0	IGLV5-45		A0A087WSX0	IGLV5-45
A0A087WSY4	IGHV4-30-2		A0A087WSY4	IGHV4-30-2
A0A087WSY6	IGKV3D-15		A0A087WSY6	IGKV3D-15
A0A087WSZ0	IGKV1D-8		A0A087WSZ0	IGKV1D-8
A0A087WW87	IGKV2-40		A0A087WW87	IGKV2-40
A0A0A0MRZ7	IGKV2D-26		A0A0A0MRZ7	IGKV2D-26
A0A0A0MRZ8	IGKV3D-11		A0A0A0MRZ8	IGKV3D-11
A0A0A0MRZ9	IGLV5-52		A0A0A0MRZ9	IGLV5-52
A0A0A0MS14	IGHV1-45		A0A0A0MS14	IGHV1-45
A0A0A0MS15	IGHV3-49		A0A0A0MS15	IGHV3-49
A0A0A0MT36	IGKV6D-21		A0A0A0MT36	IGKV6D-21
A0A0A0MT89	IGKJ1		A0A0A0MT89	IGKJ1
A0A0B4J1U3	IGLV1-36		A0A0B4J1U3	IGLV1-36
A0A0B4J1U7	IGHV6-1		A0A0B4J1U7	IGHV6-1
A0A0B4J1V0	IGHV3-15		A0A0B4J1V0	IGHV3-15
A0A0B4J1V1	IGHV3-21		A0A0B4J1V1	IGHV3-21
A0A0B4J1V2	IGHV2-26		A0A0B4J1V2	IGHV2-26
A0A0B4J1V6	IGHV3-73		A0A0B4J1V6	IGHV3-73
A0A0B4J1V7	IGHV7-81		A0A0B4J1V7	IGHV7-81
A0A0B4J1X5	IGHV3-74		A0A0B4J1X5	IGHV3-74
A0A0B4J1X8	IGHV3-43		A0A0B4J1X8	IGHV3-43
A0A0B4J1Y8	IGLV9-49		A0A0B4J1Y8	IGLV9-49
A0A0B4J1Y9	IGHV3-72		A0A0B4J1Y9	IGHV3-72
A0A0B4J1Z2	IGKV1D-43		A0A0B4J1Z2	IGKV1D-43
A0A0B4J2D9	IGKV1D-13		A0A0B4J2D9	IGKV1D-13
A0A0B4J2H0	IGHV1-69D		A0A0B4J2H0	IGHV1-69D
A0A0C4DH24	IGKV6-21		A0A0C4DH24	IGKV6-21
A0A0C4DH25	IGKV3D-20		A0A0C4DH25	IGKV3D-20
A0A0C4DH26	IGKV6D-41		A0A0C4DH26	IGKV6D-41
A0A0C4DH29	IGHV1-3		A0A0C4DH29	IGHV1-3
A0A0C4DH30	IGHV3-16		A0A0C4DH30	IGHV3-16
A0A0C4DH31	IGHV1-18		A0A0C4DH31	IGHV1-18
A0A0C4DH32	IGHV3-20		A0A0C4DH32	IGHV3-20
A0A0C4DH33	IGHV1-24		A0A0C4DH33	IGHV1-24
A0A0C4DH34	IGHV4-28		A0A0C4DH34	IGHV4-28
A0A0C4DH35	IGHV3-35		A0A0C4DH35	IGHV3-35
A0A0C4DH36	IGHV3-38		A0A0C4DH36	IGHV3-38
A0A0C4DH38	IGHV5-51		A0A0C4DH38	IGHV5-51
A0A0C4DH39	IGHV1-58		A0A0C4DH39	IGHV1-58
A0A0C4DH41	IGHV4-61		A0A0C4DH41	IGHV4-61
A0A0C4DH42	IGHV3-66		A0A0C4DH42	IGHV3-66
A0A0C4DH43	IGHV2-70D		A0A0C4DH43	IGHV2-70D
A0A0C4DH55	IGKV3D-7		A0A0C4DH55	IGKV3D-7
A0A0C4DH67	IGKV1-8		A0A0C4DH67	IGKV1-8
A0A0C4DH68	IGKV2-24		A0A0C4DH68	IGKV2-24
A0A0C4DH69	IGKV1-9		A0A0C4DH69	IGKV1-9
A0A0C4DH72	IGKV1-6		A0A0C4DH72	IGKV1-6
A0A0C4DH73	IGKV1-12		A0A0C4DH73	IGKV1-12
A0A0G2JMI3	IGHV1-69-2		A0A0G2JMI3	IGHV1-69-2
A0A0G2JS06	IGLV5-39		A0A0G2JS06	IGLV5-39
A0A0J9YVY3	IGHV7-4-1		A0A0J9YVY3	IGHV7-4-1
A0A0J9YX35	IGHV3-64D		A0A0J9YX35	IGHV3-64D
A0A0J9YXX1	IGHV5-10-1		A0A0J9YXX1	IGHV5-10-1
A0A1B0GTC6	C3orf85		A0A1B0GTC6	C3orf85
A0A1B0GUS4	UBE2L5		A0A1B0GUS4	UBE2L5
A0A1B0GVR7	FAM240C		A0A1B0GVR7	FAM240C
A0FGR9	ESYT3		A0FGR9	ESYT3
A0M8Q6	IGLC7		A0M8Q6	IGLC7
A1L162	ERICH2		A1L162	ERICH2
A1L4H1	SSC5D		A1L4H1	SSC5D
A2AJT9	BCLAF3		A2AJT9	BCLAF3
A2CJ06	DYTN		A2CJ06	DYTN
A2NJV5	IGKV2-29		A2NJV5	IGKV2-29
A2VDF0	FUOM		A2VDF0	FUOM
A3KN83	SBNO1		A3KN83	SBNO1
A3QJZ6	PRAMEF22		A3QJZ6	PRAMEF22
A5A3E0	POTEF		A5A3E0	POTEF
A5PKW4	PSD		A5PKW4	PSD
A5PL33	KRBA1		A5PL33	KRBA1
A6NCN2	KRT87P		A6NCN2	KRT87P
A6NCW0	USP17L3		A6NCW0	USP17L3
A6NDG6	PGP		A6NDG6	PGP
A6NFK2	GRXCR2		A6NFK2	GRXCR2
A6NGU5	GGT3P		A6NGU5	GGT3P
A6NHG4	DDTL		A6NHG4	DDTL
A6NI56	CCDC154		A6NI56	CCDC154
A6NI73	LILRA5		A6NI73	LILRA5
A6NIZ1	RP1BL		A6NIZ1	RP1BL
A6NK02	TRIM75		A6NK02	TRIM75
A6NM43	CCT8L1P		A6NM43	CCT8L1P
A6NMY6	ANXA2P2		A6NMY6	ANXA2P2
A6NMZ7	COL6A6		A6NMZ7	COL6A6
A6NNZ2	TUBB8B		A6NNZ2	TUBB8B
A6PVC2	TTLL8		A6PVC2	TTLL8
A6QL63	BTBD11		A6QL63	BTBD11
A8K2U0	A2ML1		A8K2U0	A2ML1
A8MUK1	USP17L5		A8MUK1	USP17L5
A8MUU1	FABP5P3		A8MUU1	FABP5P3
A8MZA4	GOLGA6L6		A8MZA4	GOLGA6L6
B2RXH8	HNRNPCL2		B2RXH8	HNRNPCL2
B5MCY1	TDRD15		B5MCY1	TDRD15
B7ZW38	HNRNPCL3		B7ZW38	HNRNPCL3
B9A064	IGLL5		B9A064	IGLL5
C9J2P7	USP17L15		C9J2P7	USP17L15
C9JJH3	USP17L10		C9JJH3	USP17L10
C9JLJ4	USP17L13		C9JLJ4	USP17L13
C9JPN9	USP17L12		C9JPN9	USP17L12
C9JVI0	USP17L11		C9JVI0	USP17L11
D6R901	USP17L21		D6R901	USP17L21
D6R9N7	USP17L18		D6R9N7	USP17L18
D6RA61	USP17L22		D6RA61	USP17L22
D6RBQ6	USP17L17		D6RBQ6	USP17L17
D6RCP7	USP17L19		D6RCP7	USP17L19
D6RJB6	USP17L20		D6RJB6	USP17L20
E9PAV3	NACA		E9PAV3	NACA
H0YM25	GOLGA6L22		H0YM25	GOLGA6L22
H7BZ55	CROCC2		H7BZ55	CROCC2
I6YC99	mce4A		I6YC99	mce4A
I6YDK7	accD1		O00148	DDX39A
L7N674	moeB2		O00151	PDLIM1
O00148	DDX39A		O00159	MYO1C
O00151	PDLIM1		O00161	SNAP23
O00159	MYO1C		O00187	MASP2
O00161	SNAP23		O00194	RAB27B
O00187	MASP2		O00231	PSMD11
O00194	RAB27B		O00232	PSMD12
O00231	PSMD11		O00241	SIRPB1
O00232	PSMD12		O00264	PGRMC1
O00241	SIRPB1		O00299	CLIC1
O00264	PGRMC1		O00303	EIF3F
O00299	CLIC1		O00391	QSOX1
O00303	EIF3F		O00429	DNM1L
O00391	QSOX1		O00468	AGRN
O00429	DNM1L		O00533	CHL1
O00468	AGRN		O00584	RNASET2
O00533	CHL1		O00585	CCL21
O00584	RNASET2		O00592	PODXL
O00585	CCL21		O00602	FCN1
O00592	PODXL		O00754	MAN2B1
O00602	FCN1		O06291	htrA1
O00754	MAN2B1		O14498	ISLR
O06291	htrA1		O14556	GAPDHS
O06363	Rv3644c		O14672	ADAM10
O06552	Rv1154c		O14745	SLC9A3R1
O06830	Rv1428c		O14773	TPP1
O14498	ISLR		O14786	NRP1
O14556	GAPDHS		O14791	APOL1
O14672	ADAM10		O14793	MSTN
O14745	SLC9A3R1		O14818	PSMA7
O14773	TPP1		O14907	TAX1BP3
O14786	NRP1		O14917	PCDH17
O14791	APOL1		O14950	MYL12B
O14793	MSTN		O14960	LECT2
O14818	PSMA7		O15031	PLXNB2
O14907	TAX1BP3		O15055	PER2
O14917	PCDH17		O15067	PFAS
O14950	MYL12B		O15117	FYB1
O14960	LECT2		O15143	ARPC1B
O15031	PLXNB2		O15144	ARPC2
O15055	PER2		O15145	ARPC3
O15067	PFAS		O15204	ADAMDEC1
O15117	FYB1		O15212	PFDN6
O15143	ARPC1B		O15231	ZNF185
O15144	ARPC2		O15240	VGF
O15145	ARPC3		O15263	DEFB4
O15204	ADAMDEC1		O15264	MAPK13
O15212	PFDN6		O15273	TCAP
O15231	ZNF185		O15354	GPR37
O15240	VGF		O15371	EIF3D
O15263	DEFB4		O15389	SIGLEC5
O15264	MAPK13		O15394	NCAM2
O15273	TCAP		O15467	CCL16
O15354	GPR37		O15511	ARPC5
O15371	EIF3D		O43147	SGSM2
O15389	SIGLEC5		O43157	PLXNB1
O15394	NCAM2		O43175	PHGDH
O15467	CCL16		O43182	ARHGAP6
O15511	ARPC5		O43240	KLK10
O43147	SGSM2		O43278	SPINT1
O43157	PLXNB1		O43286	B4GALT5
O43175	PHGDH		O43291	SPINT2
O43182	ARHGAP6		O43300	LRRTM2
O43240	KLK10		O43399	TPD52L2
O43278	SPINT1		O43405	COCH
O43286	B4GALT5		O43432	EIF4G3
O43291	SPINT2		O43447	PPIH
O43300	LRRTM2		O43493	TGOLN2
O43399	TPD52L2		O43505	B4GAT1
O43405	COCH		O43526	KCNQ2
O43432	EIF4G3		O43541	SMAD6
O43447	PPIH		O43707	ACTN4
O43493	TGOLN2		O43736	ITM2A
O43505	B4GAT1		O43768	ENSA
O43526	KCNQ2		O43776	NARS1
O43541	SMAD6		O43790	KRT86
O43707	ACTN4		O43866	CD5L
O43736	ITM2A		O43915	VEGFD
O43768	ENSA		O60218	AKR1B10
O43776	NARS1		O60229	KALRN
O43790	KRT86		O60234	GMFG
O43866	CD5L		O60269	GPRIN2
O43915	VEGFD		O60279	SUSD5
O53281	Rv3034c		O60282	KIF5C
O53565	Rv3520c		O60293	ZFC3H1
O60218	AKR1B10		O60296	TRAK2
O60229	KALRN		O60353	FZD6
O60234	GMFG		O60361	NME2P1
O60269	GPRIN2		O60437	PPL
O60279	SUSD5		O60462	NRP2
O60282	KIF5C		O60487	MPZL2
O60293	ZFC3H1		O60613	SELENOF
O60296	TRAK2		O60667	FCMR
O60353	FZD6		O60763	USO1
O60361	NME2P1		O60812	HNRNPCL1
O60437	PPL		O60814	H2BC12
O60462	NRP2		O60844	ZG16
O60487	MPZL2		O60888	CUTA
O60613	SELENOF		O60895	RAMP2
O60667	FCMR		O60896	RAMP3
O60763	USO1		O75015	FCGR3B
O60812	HNRNPCL1		O75019	LILRA1
O60814	H2BC12		O75022	LILRB3
O60844	ZG16		O75023	LILRB5
O60888	CUTA		O75051	PLXNA2
O60895	RAMP2		O75071	EFCAB14
O60896	RAMP3		O75083	WDR1
O69693	Rv3726		O75094	SLIT3
O69717	vapB50		O75106	AOC2
O75015	FCGR3B		O75144	ICOSLG
O75019	LILRA1		O75145	PPFIA3
O75022	LILRB3		O75146	HIP1R
O75023	LILRB5		O75164	KDM4A
O75051	PLXNA2		O75165	DNAJC13
O75071	EFCAB14		O75223	GGCT
O75083	WDR1		O75339	CILP
O75094	SLIT3		O75340	PDCD6
O75106	AOC2		O75347	TBCA
O75144	ICOSLG		O75356	ENTPD5
O75145	PPFIA3		O75363	BCAS1
O75146	HIP1R		O75368	SH3BGRL
O75164	KDM4A		O75369	FLNB
O75165	DNAJC13		O75382	TRIM3
O75223	GGCT		O75390	CS
O75339	CILP		O75445	USH2A
O75340	PDCD6		O75531	BANF1
O75347	TBCA		O75558	STX11
O75356	ENTPD5		O75594	PGLYRP1
O75363	BCAS1		O75602	SPAG6
O75368	SH3BGRL		O75608	LYPLA1
O75369	FLNB		O75629	CREG1
O75382	TRIM3		O75635	SERPINB7
O75390	CS		O75636	FCN3
O75445	USH2A		O75715	GPX5
O75531	BANF1		O75787	ATP6AP2
O75558	STX11		O75792	RNASEH2A
O75594	PGLYRP1		O75828	CBR3
O75602	SPAG6		O75829	CNMD
O75608	LYPLA1		O75874	IDH1
O75629	CREG1		O75882	ATRN
O75635	SERPINB7		O75907	DGAT1
O75636	FCN3		O76009	KRT33A
O75715	GPX5		O76011	KRT34
O75787	ATP6AP2		O76013	KRT36
O75792	RNASEH2A		O76014	KRT37
O75828	CBR3		O76015	KRT38
O75829	CNMD		O76027	ANXA9
O75874	IDH1		O76076	CCN5
O75882	ATRN		O76096	CST7
O75907	DGAT1		O94822	LTN1
O76009	KRT33A		O94874	UFL1
O76011	KRT34		O94919	ENDOD1
O76013	KRT36		O94941	UBOX5
O76014	KRT37		O94985	CLSTN1
O76015	KRT38		O95071	UBR5
O76027	ANXA9		O95084	PRSS23
O76076	CCN5		O95190	OAZ2
O76096	CST7		O95202	LETM1
O94822	LTN1		O95219	SNX4
O94874	UFL1		O95236	APOL3
O94919	ENDOD1		O95274	LYPD3
O94941	UBOX5		O95390	GDF11
O94985	CLSTN1		O95397	PLEKHA8P1
O95071	UBR5		O95399	UTS2
O95084	PRSS23		O95428	PAPLN
O95190	OAZ2		O95445	APOM
O95202	LETM1		O95450	ADAMTS2
O95219	SNX4		O95470	SGPL1
O95236	APOL3		O95479	H6PD
O95274	LYPD3		O95497	VNN1
O95390	GDF11		O95568	METTL18
O95397	PLEKHA8P1		O95633	FSTL3
O95399	UTS2		O95678	KRT75
O95428	PAPLN		O95757	HSPA4L
O95445	APOM		O95810	CAVIN2
O95450	ADAMTS2		O95817	BAG3
O95470	SGPL1		O95833	CLIC3
O95479	H6PD		O95866	MPIG6B
O95497	VNN1		O95867	LY6G6C
O95568	METTL18		O95881	TXNDC12
O95633	FSTL3		O95969	SCGB1D2
O95678	KRT75		O95980	RECK
O95757	HSPA4L		O95998	IL18BP
O95810	CAVIN2		P00167	CYB5A
O95817	BAG3		P00338	LDHA
O95833	CLIC3		P00352	ALDH1A1
O95866	MPIG6B		P00390	GSR
O95867	LY6G6C		P00441	SOD1
O95881	TXNDC12		P00450	CP
O95969	SCGB1D2		P00451	F8
O95980	RECK		P00488	F13A1
O95998	IL18BP		P00491	PNP
P00167	CYB5A		P00492	HPRT1
P00338	LDHA		P00533	EGFR
P00352	ALDH1A1		P00558	PGK1
P00390	GSR		P00568	AK1
P00441	SOD1		P00734	F2
P00450	CP		P00736	C1R
P00451	F8		P00738	HP
P00488	F13A1		P00739	HPR
P00491	PNP		P00740	F9
P00492	HPRT1		P00742	F10
P00533	EGFR		P00746	CFD
P00558	PGK1		P00747	PLG
P00568	AK1		P00748	F12
P00734	F2		P00751	CFB
P00736	C1R		P00915	CA1
P00738	HP		P00918	CA2
P00739	HPR		P00995	SPINK1
P00740	F9		P01008	SERPINC1
P00742	F10		P01009	SERPINA1
P00746	CFD		P01011	SERPINA3
P00747	PLG		P01019	AGT
P00748	F12		P01023	A2M
P00751	CFB		P01024	C3
P00915	CA1		P01031	C5
P00918	CA2		P01033	TIMP1
P00995	SPINK1		P01034	CST3
P01008	SERPINC1		P01037	CST1
P01009	SERPINA1		P01040	CSTA
P01011	SERPINA3		P01042	KNG1
P01019	AGT		P01127	PDGFB
P01023	A2M		P01137	TGFB1
P01024	C3		P01160	NPPA
P01031	C5		P01229	LHB
P01033	TIMP1		P01236	PRL
P01034	CST3		P01241	GH1
P01037	CST1		P01275	GCG
P01040	CSTA		P01303	NPY
P01042	KNG1		P01344	IGF2
P01127	PDGFB		P01591	JCHAIN
P01137	TGFB1		P01593	IGKV1D-33
P01160	NPPA		P01599	IGKV1-17
P01229	LHB		P01601	IGKV1D-16
P01236	PRL		P01602	IGKV1-5
P01241	GH1		P01611	IGKV1D-12
P01275	GCG		P01619	IGKV3-20
P01303	NPY		P01624	IGKV3-15
P01344	IGF2		P01699	IGLV1-44
P01591	JCHAIN		P01700	IGLV1-47
P01593	IGKV1D-33		P01701	IGLV1-51
P01599	IGKV1-17		P01703	IGLV1-40
P01601	IGKV1D-16		P01704	IGLV2-14
P01602	IGKV1-5		P01705	IGLV2-23
P01611	IGKV1D-12		P01706	IGLV2-11
P01619	IGKV3-20		P01709	IGLV2-8
P01624	IGKV3-15		P01714	IGLV3-19
P01699	IGLV1-44		P01715	IGLV3-1
P01700	IGLV1-47		P01717	IGLV3-25
P01701	IGLV1-51		P01718	IGLV3-27
P01703	IGLV1-40		P01721	IGLV6-57
P01704	IGLV2-14		P01742	IGHV1-69
P01705	IGLV2-23		P01743	IGHV1-46
P01706	IGLV2-11		P01762	IGHV3-11
P01709	IGLV2-8		P01763	IGHV3-48
P01714	IGLV3-19		P01764	IGHV3-23
P01715	IGLV3-1		P01766	IGHV3-13
P01717	IGLV3-25		P01767	IGHV3-53
P01718	IGLV3-27		P01768	IGHV3-30
P01721	IGLV6-57		P01772	IGHV3-33
P01742	IGHV1-69		P01780	IGHV3-7
P01743	IGHV1-46		P01782	IGHV3-9
P01762	IGHV3-11		P01814	IGHV2-70
P01763	IGHV3-48		P01817	IGHV2-5
P01764	IGHV3-23		P01824	IGHV4-39
P01766	IGHV3-13		P01825	IGHV4-59
P01767	IGHV3-53		P01833	PIGR
P01768	IGHV3-30		P01834	IGKC
P01772	IGHV3-33		P01854	IGHE
P01780	IGHV3-7		P01857	IGHG1
P01782	IGHV3-9		P01859	IGHG2
P01814	IGHV2-70		P01860	IGHG3
P01817	IGHV2-5		P01861	IGHG4
P01824	IGHV4-39		P01871	IGHM
P01825	IGHV4-59		P01876	IGHA1
P01833	PIGR		P01877	IGHA2
P01834	IGKC		P01880	IGHD
P01854	IGHE		P01889	HLA-B
P01857	IGHG1		P01893	HLA-H
P01859	IGHG2		P01903	HLA-DRA
P01860	IGHG3		P01909	HLA-DQA1
P01861	IGHG4		P01911	HLA-DRB1
P01871	IGHM		P01912	HLA-DRB1
P01876	IGHA1		P01920	HLA-DQB1
P01877	IGHA2		P02008	HBZ
P01880	IGHD		P02042	HBD
P01889	HLA-B		P02100	HBE1
P01893	HLA-H		P02144	MB
P01903	HLA-DRA		P02452	COL1A1
P01909	HLA-DQA1		P02461	COL3A1
P01911	HLA-DRB1		P02462	COL4A1
P01912	HLA-DRB1		P02533	KRT14
P01920	HLA-DQB1		P02538	KRT6A
P02008	HBZ		P02545	LMNA
P02042	HBD		P02585	TNNC2
P02100	HBE1		P02647	APOA1
P02144	MB		P02649	APOE
P02452	COL1A1		P02652	APOA2
P02461	COL3A1		P02654	APOC1
P02462	COL4A1		P02655	APOC2
P02533	KRT14		P02656	APOC3
P02538	KRT6A		P02671	FGA
P02545	LMNA		P02675	FGB
P02585	TNNC2		P02679	FGG
P02647	APOA1		P02741	CRP
P02649	APOE		P02743	APCS
P02652	APOA2		P02745	C1QA
P02654	APOC1		P02746	C1QB
P02655	APOC2		P02747	C1QC
P02656	APOC3		P02748	C9
P02671	FGA		P02749	APOH
P02675	FGB		P02750	LRG1
P02679	FGG		P02751	FN1
P02741	CRP		P02753	RBP4
P02743	APCS		P02760	AMBP
P02745	C1QA		P02763	ORM1
P02746	C1QB		P02765	AHSG
P02747	C1QC		P02766	TTR
P02748	C9		P02768	ALB
P02749	APOH		P02774	GC
P02750	LRG1		P02775	PPBP
P02751	FN1		P02776	PF4
P02753	RBP4		P02778	CXCL10
P02760	AMBP		P02786	TFRC
P02763	ORM1		P02787	TF
P02765	AHSG		P02788	LTF
P02766	TTR		P02790	HPX
P02768	ALB		P02792	FTL
P02774	GC		P02794	FTH1
P02775	PPBP		P02810	PRH
P02776	PF4		P02812	PRB2
P02778	CXCL10		P02818	BGLAP
P02786	TFRC		P03950	ANG
P02787	TF		P03951	F11
P02788	LTF		P03952	KLKB1
P02790	HPX		P03973	SLPI
P02792	FTL		P04003	C4BPA
P02794	FTH1		P04004	VTN
P02810	PRH		P04040	CAT
P02812	PRB2		P04062	GBA
P02818	BGLAP		P04066	FUCA1
P03950	ANG		P04070	PROC
P03951	F11		P04075	ALDOA
P03952	KLKB1		P04080	CSTB
P03973	SLPI		P04083	ANXA1
P04003	C4BPA		P04085	PDGFA
P04004	VTN		P04114	APOB
P04040	CAT		P04118	CLPS
P04062	GBA		P04156	PRNP
P04066	FUCA1		P04179	SOD2
P04070	PROC		P04180	LCAT
P04075	ALDOA		P04196	HRG
P04080	CSTB		P04211	IGLV7-43
P04083	ANXA1		P04216	THY1
P04085	PDGFA		P04217	A1BG
P04114	APOB		P04229	HLA-DRB1
P04118	CLPS		P04233	CD74
P04156	PRNP		P04259	KRT6B
P04179	SOD2		P04264	KRT1
P04180	LCAT		P04271	S100B
P04196	HRG		P04275	VWF
P04211	IGLV7-43		P04278	SHBG
P04216	THY1		P04350	TUBB4A
P04217	A1BG		P04406	GAPDH
P04229	HLA-DRB1		P04430	IGKV1-16
P04233	CD74		P04432	IGKV1D-39
P04259	KRT6B		P04433	IGKV3-11
P04264	KRT1		P04439	HLA-A
P04271	S100B		P04440	HLA-DPB1
P04275	VWF		P04632	CAPNS1
P04278	SHBG		P04745	AMY1
P04350	TUBB4A		P04746	AMY2
P04406	GAPDH		P04792	HSPB1
P04430	IGKV1-16		P04843	RPN1
P04432	IGKV1D-39		P04844	RPN2
P04433	IGKV3-11		P04908	H2AC4
P04439	HLA-A		P05019	IGF1
P04440	HLA-DPB1		P05026	ATP1B1
P04632	CAPNS1		P05060	CHGB
P04745	AMY1		P05062	ALDOB
P04746	AMY2		P05067	APP
P04792	HSPB1		P05089	ARG1
P04843	RPN1		P05090	APOD
P04844	RPN2		P05093	CYP17A1
P04908	H2AC4		P05106	ITGB3
P05019	IGF1		P05107	ITGB2
P05026	ATP1B1		P05109	S100A8
P05060	CHGB		P05111	INHA
P05062	ALDOB		P05114	HMGN1
P05067	APP		P05121	SERPINE1
P05089	ARG1		P05154	SERPINA5
P05090	APOD		P05155	SERPING1
P05093	CYP17A1		P05156	CFI
P05106	ITGB3		P05160	F13B
P05107	ITGB2		P05164	MPO
P05109	S100A8		P05186	ALPL
P05111	INHA		P05204	HMGN2
P05114	HMGN1		P05362	ICAM1
P05121	SERPINE1		P05386	RPLP1
P05154	SERPINA5		P05387	RPLP2
P05155	SERPING1		P05388	RPLP0
P05156	CFI		P05408	SCG5
P05160	F13B		P05413	FABP3
P05164	MPO		P05451	REG1A
P05186	ALPL		P05452	CLEC3B
P05204	HMGN2		P05543	SERPINA7
P05362	ICAM1		P05546	SERPIND1
P05386	RPLP1		P05556	ITGB1
P05387	RPLP2		P05787	KRT8
P05388	RPLP0		P05976	MYL1
P05408	SCG5		P06276	BCHE
P05413	FABP3		P06307	CCK
P05451	REG1A		P06310	IGKV2-30
P05452	CLEC3B		P06312	IGKV4-1
P05543	SERPINA7		P06331	IGHV4-34
P05546	SERPIND1		P06396	GSN
P05556	ITGB1		P06576	ATP5F1B
P05787	KRT8		P06681	C2
P05976	MYL1		P06702	S100A9
P06276	BCHE		P06703	S100A6
P06307	CCK		P06727	APOA4
P06310	IGKV2-30		P06732	CKM
P06312	IGKV4-1		P06733	ENO1
P06331	IGHV4-34		P06744	GPI
P06396	GSN		P06748	NPM1
P06576	ATP5F1B		P06753	TPM3
P06681	C2		P06858	LPL
P06702	S100A9		P06870	KLK1
P06703	S100A6		P06899	H2BC11
P06727	APOA4		P07108	DBI
P06732	CKM		P07148	FABP1
P06733	ENO1		P07195	LDHB
P06744	GPI		P07196	NEFL
P06748	NPM1		P07197	NEFM
P06753	TPM3		P07203	GPX1
P06858	LPL		P07205	PGK2
P06870	KLK1		P07225	PROS1
P06899	H2BC11		P07237	P4HB
P07108	DBI		P07307	ASGR2
P07148	FABP1		P07311	ACYP1
P07195	LDHB		P07333	CSF1R
P07196	NEFL		P07339	CTSD
P07197	NEFM		P07355	ANXA2
P07203	GPX1		P07357	C8A
P07205	PGK2		P07358	C8B
P07225	PROS1		P07359	GP1BA
P07237	P4HB		P07360	C8G
P07307	ASGR2		P07384	CAPN1
P07311	ACYP1		P07437	TUBB
P07333	CSF1R		P07451	CA3
P07339	CTSD		P07476	IVL
P07355	ANXA2		P07477	PRSS1
P07357	C8A		P07478	PRSS2
P07358	C8B		P07602	PSAP
P07359	GP1BA		P07737	PFN1
P07360	C8G		P07738	BPGM
P07384	CAPN1		P07741	APRT
P07437	TUBB		P07814	EPRS1
P07451	CA3		P07858	CTSB
P07476	IVL		P07864	LDHC
P07477	PRSS1		P07900	HSP90AA1
P07478	PRSS2		P07910	HNRNPC
P07602	PSAP		P07911	UMOD
P07737	PFN1		P07942	LAMB1
P07738	BPGM		P07951	TPM2
P07741	APRT		P07988	SFTPB
P07814	EPRS1		P07996	THBS1
P07858	CTSB		P07998	RNASE1
P07864	LDHC		P08123	COL1A2
P07900	HSP90AA1		P08134	RHOC
P07910	HNRNPC		P08174	CD55
P07911	UMOD		P08185	SERPINA6
P07942	LAMB1		P08195	SLC3A2
P07951	TPM2		P08217	CELA2A
P07988	SFTPB		P08237	PFKM
P07996	THBS1		P08238	HSP90AB1
P07998	RNASE1		P08246	ELANE
P08123	COL1A2		P08253	MMP2
P08134	RHOC		P08294	SOD3
P08174	CD55		P08311	CTSG
P08185	SERPINA6		P08319	ADH4
P08195	SLC3A2		P08476	INHBA
P08217	CELA2A		P08493	MGP
P08237	PFKM		P08514	ITGA2B
P08238	HSP90AB1		P08519	LPA
P08246	ELANE		P08567	PLEK
P08253	MMP2		P08571	CD14
P08294	SOD3		P08572	COL4A2
P08311	CTSG		P08575	PTPRC
P08319	ADH4		P08581	MET
P08476	INHBA		P08590	MYL3
P08493	MGP		P08603	CFH
P08514	ITGA2B		P08637	FCGR3A
P08519	LPA		P08670	VIM
P08567	PLEK		P08697	SERPINF2
P08571	CD14		P08708	RPS17
P08572	COL4A2		P08709	F7
P08575	PTPRC		P08727	KRT19
P08581	MET		P08729	KRT7
P08590	MYL3		P08758	ANXA5
P08603	CFH		P08779	KRT16
P08637	FCGR3A		P08833	IGFBP1
P08670	VIM		P08865	RPSA
P08697	SERPINF2		P09104	ENO2
P08708	RPS17		P09131	SLC10A3
P08709	F7		P09172	DBH
P08727	KRT19		P09211	GSTP1
P08729	KRT7		P09326	CD48
P08758	ANXA5		P09327	VIL1
P08779	KRT16		P09341	CXCL1
P08833	IGFBP1		P09382	LGALS1
P08865	RPSA		P09417	QDPR
P09104	ENO2		P09466	PAEP
P09131	SLC10A3		P09467	FBP1
P09172	DBH		P09486	SPARC
P09211	GSTP1		P09493	TPM1
P09326	CD48		P09497	CLTB
P09327	VIL1		P09525	ANXA4
P09341	CXCL1		P09603	CSF1
P09382	LGALS1		P09619	PDGFRB
P09417	QDPR		P09651	HNRNPA1
P09466	PAEP		P09668	CTSH
P09467	FBP1		P09681	GIP
P09486	SPARC		P09848	LCT
P09493	TPM1		P09871	C1S
P09497	CLTB		P09960	LTA4H
P09525	ANXA4		P09972	ALDOC
P09603	CSF1		P0C0L4	C4A
P09619	PDGFRB		P0C0L5	C4B
P09651	HNRNPA1		P0C0S5	H2AZ1
P09668	CTSH		P0C0S8	H2AC11
P09681	GIP		P0C7P3	SLFN14
P09848	LCT		P0CF74	IGLC6
P09871	C1S		P0CG04	IGLC1
P09960	LTA4H		P0CG35	TMSB15B
P09972	ALDOC		P0CG38	POTEI
P0C0L4	C4A		P0CG39	POTEJ
P0C0L5	C4B		P0CG47	UBB
P0C0S5	H2AZ1		P0CG48	UBC
P0C0S8	H2AC11		P0DJD0	RGPD1
P0C7P3	SLFN14		P0DJI8	SAA1
P0CF74	IGLC6		P0DJI9	SAA2
P0CG04	IGLC1		P0DME0	SETSIP
P0CG35	TMSB15B		P0DMV9	HSPA1B
P0CG38	POTEI		P0DOY2	IGLC2
P0CG39	POTEJ		P0DOY3	IGLC3
P0CG47	UBB		P0DP01	IGHV1-8
P0CG48	UBC		P0DP02	IGHV3-30-3
P0DJD0	RGPD1		P0DP04	IGHV3-43D
P0DJI8	SAA1		P0DP06	IGHV4-30-4
P0DJI9	SAA2		P0DP07	IGHV4-31
P0DME0	SETSIP		P0DP08	IGHV4-38-2
P0DMV9	HSPA1B		P0DP25	CALM3
P0DOY2	IGLC2		P0DP57	SLURP2
P0DOY3	IGLC3		P0DP58	LYNX1
P0DP01	IGHV1-8		P0DPH8	TUBA3D
P0DP02	IGHV3-30-3		P0DQD5	NPY4R2
P0DP04	IGHV3-43D		P0DSN7	IGKV1D-37
P0DP06	IGHV4-30-4		P10124	SRGN
P0DP07	IGHV4-31		P10153	RNASE2
P0DP08	IGHV4-38-2		P10253	GAA
P0DP25	CALM3		P10321	HLA-C
P0DP57	SLURP2		P10412	H1-4
P0DP58	LYNX1		P10451	SPP1
P0DPH8	TUBA3D		P10586	PTPRF
P0DQD5	NPY4R2		P10599	TXN
P0DSN7	IGKV1D-37		P10636	MAPT
P10124	SRGN		P10643	C7
P10153	RNASE2		P10644	PRKAR1A
P10253	GAA		P10645	CHGA
P10321	HLA-C		P10646	TFPI
P10412	H1-4		P10720	PF4V1
P10451	SPP1		P10721	KIT
P10586	PTPRF		P10768	ESD
P10599	TXN		P10809	HSPD1
P10636	MAPT		P10909	CLU
P10643	C7		P10912	GHR
P10644	PRKAR1A		P11021	HSPA5
P10645	CHGA		P11047	LAMC1
P10646	TFPI		P11142	HSPA8
P10720	PF4V1		P11150	LIPC
P10721	KIT		P11171	EPB41
P10768	ESD		P11215	ITGAM
P10809	HSPD1		P11226	MBL2
P10909	CLU		P11234	RALB
P10912	GHR		P11279	LAMP1
P11021	HSPA5		P11362	FGFR1
P11047	LAMC1		P11388	TOP2A
P11142	HSPA8		P11413	G6PD
P11150	LIPC		P11532	DMD
P11171	EPB41		P11586	MTHFD1
P11215	ITGAM		P11597	CETP
P11226	MBL2		P11684	SCGB1A1
P11234	RALB		P11717	IGF2R
P11279	LAMP1		P11940	PABPC1
P11362	FGFR1		P12018	VPREB1
P11388	TOP2A		P12035	KRT3
P11413	G6PD		P12036	NEFH
P11532	DMD		P12109	COL6A1
P11586	MTHFD1		P12110	COL6A2
P11597	CETP		P12111	COL6A3
P11684	SCGB1A1		P12259	F5
P11717	IGF2R		P12268	IMPDH2
P11940	PABPC1		P12273	PIP
P12018	VPREB1		P12277	CKB
P12035	KRT3		P12318	FCGR2A
P12036	NEFH		P12532	CKMT1A
P12109	COL6A1		P12724	RNASE3
P12110	COL6A2		P12814	ACTN1
P12111	COL6A3		P12821	ACE
P12259	F5		P12830	CDH1
P12268	IMPDH2		P12838	DEFA4
P12273	PIP		P12872	MLN
P12277	CKB		P12882	MYH1
P12318	FCGR2A		P12883	MYH7
P12532	CKMT1A		P12955	PEPD
P12724	RNASE3		P13010	XRCC5
P12814	ACTN1		P13284	IFI30
P12821	ACE		P13473	LAMP2
P12830	CDH1		P13489	RNH1
P12838	DEFA4		P13497	BMP1
P12872	MLN		P13501	CCL5
P12882	MYH1		P13521	SCG2
P12883	MYH7		P13591	NCAM1
P12955	PEPD		P13598	ICAM2
P13010	XRCC5		P13611	VCAN
P13284	IFI30		P13639	EEF2
P13473	LAMP2		P13645	KRT10
P13489	RNH1		P13646	KRT13
P13497	BMP1		P13647	KRT5
P13501	CCL5		P13667	PDIA4
P13521	SCG2		P13671	C6
P13591	NCAM1		P13686	ACP5
P13598	ICAM2		P13693	TPT1
P13611	VCAN		P13727	PRG2
P13639	EEF2		P13747	HLA-E
P13645	KRT10		P13760	HLA-DRB1
P13646	KRT13		P13761	HLA-DRB1
P13647	KRT5		P13796	LCP1
P13667	PDIA4		P13797	PLS3
P13671	C6		P13805	TNNT1
P13686	ACP5		P13928	ANXA8
P13693	TPT1		P13929	ENO3
P13727	PRG2		P13987	CD59
P13747	HLA-E		P14136	GFAP
P13760	HLA-DRB1		P14151	SELL
P13761	HLA-DRB1		P14207	FOLR2
P13796	LCP1		P14209	CD99
P13797	PLS3		P14314	PRKCSH
P13805	TNNT1		P14406	COX7A2
P13928	ANXA8		P14543	NID1
P13929	ENO3		P14555	PLA2G2A
P13987	CD59		P14618	PKM
P14136	GFAP		P14625	HSP90B1
P14151	SELL		P14649	MYL6B
P14207	FOLR2		P14735	IDE
P14209	CD99		P14770	GP9
P14314	PRKCSH		P14923	JUP
P14406	COX7A2		P15090	FABP4
P14543	NID1		P15104	GLUL
P14555	PLA2G2A		P15144	ANPEP
P14618	PKM		P15151	PVR
P14625	HSP90B1		P15153	RAC2
P14649	MYL6B		P15169	CPN1
P14735	IDE		P15259	PGAM2
P14770	GP9		P15291	B4GALT1
P14923	JUP		P15311	EZR
P15090	FABP4		P15313	ATP6V1B1
P15104	GLUL		P15374	UCHL3
P15144	ANPEP		P15531	NME1
P15151	PVR		P15814	IGLL1
P15153	RAC2		P15880	RPS2
P15169	CPN1		P15907	ST6GAL1
P15259	PGAM2		P15924	DSP
P15291	B4GALT1		P15941	MUC1
P15311	EZR		P16035	TIMP2
P15313	ATP6V1B1		P16070	CD44
P15374	UCHL3		P16083	NQO2
P15531	NME1		P16104	H2AX
P15814	IGLL1		P16109	SELP
P15880	RPS2		P16112	ACAN
P15907	ST6GAL1		P16152	CBR1
P15924	DSP		P16284	PECAM1
P15941	MUC1		P16401	H1-5
P16035	TIMP2		P16402	H1-3
P16070	CD44		P16403	H1-2
P16083	NQO2		P16562	CRISP2
P16104	H2AX		P16885	PLCG2
P16109	SELP		P16930	FAH
P16112	ACAN		P16949	STMN1
P16152	CBR1		P17066	HSPA6
P16284	PECAM1		P17174	GOT1
P16401	H1-5		P17181	IFNAR1
P16402	H1-3		P17301	ITGA2
P16403	H1-2		P17538	CTRB1
P16562	CRISP2		P17600	SYN1
P16885	PLCG2		P17661	DES
P16930	FAH		P17693	HLA-G
P16949	STMN1		P17752	TPH1
P17066	HSPA6		P17813	ENG
P17174	GOT1		P17858	PFKL
P17181	IFNAR1		P17900	GM2A
P17301	ITGA2		P17927	CR1
P17538	CTRB1		P17931	LGALS3
P17600	SYN1		P17936	IGFBP3
P17661	DES		P17980	PSMC3
P17693	HLA-G		P18065	IGFBP2
P17752	TPH1		P18075	BMP7
P17813	ENG		P18124	RPL7
P17858	PFKL		P18206	VCL
P17900	GM2A		P18428	LBP
P17927	CR1		P18510	IL1RN
P17931	LGALS3		P18669	PGAM1
P17936	IGFBP3		P18827	SDC1
P17980	PSMC3		P18850	ATF6
P18065	IGFBP2		P19012	KRT15
P18075	BMP7		P19013	KRT4
P18124	RPL7		P19021	PAM
P18206	VCL		P19022	CDH2
P18428	LBP		P19105	MYL12A
P18510	IL1RN		P19235	EPOR
P18669	PGAM1		P19256	CD58
P18827	SDC1		P19320	VCAM1
P18850	ATF6		P19440	GGT1
P19012	KRT15		P19447	ERCC3
P19013	KRT4		P19652	ORM2
P19021	PAM		P19823	ITIH2
P19022	CDH2		P19827	ITIH1
P19105	MYL12A		P19876	CXCL3
P19235	EPOR		P19883	FST
P19256	CD58		P19957	PI3
P19320	VCAM1		P19961	AMY2B
P19440	GGT1		P19971	TYMP
P19447	ERCC3		P20023	CR2
P19652	ORM2		P20036	HLA-DPA1
P19823	ITIH2		P20039	HLA-DRB1
P19827	ITIH1		P20061	TCN1
P19876	CXCL3		P20062	TCN2
P19883	FST		P20138	CD33
P19957	PI3		P20142	PGC
P19961	AMY2B		P20160	AZU1
P19971	TYMP		P20290	BTF3
P20023	CR2		P20333	TNFRSF1B
P20036	HLA-DPA1		P20339	RAB5A
P20039	HLA-DRB1		P20591	MX1
P20061	TCN1		P20618	PSMB1
P20062	TCN2		P20671	H2AC7
P20138	CD33		P20700	LMNB1
P20142	PGC		P20702	ITGAX
P20160	AZU1		P20718	GZMH
P20290	BTF3		P20742	PZP
P20333	TNFRSF1B		P20774	OGN
P20339	RAB5A		P20827	EFNA1
P20591	MX1		P20848	SERPINA2
P20618	PSMB1		P20851	C4BPB
P20671	H2AC7		P20908	COL5A1
P20700	LMNB1		P20929	NEB
P20702	ITGAX		P20930	FLG
P20718	GZMH		P20933	AGA
P20742	PZP		P20962	PTMS
P20774	OGN		P21108	PRPS1L1
P20827	EFNA1		P21281	ATP6V1B2
P20848	SERPINA2		P21291	CSRP1
P20851	C4BPB		P21333	FLNA
P20908	COL5A1		P21709	EPHA1
P20929	NEB		P21796	VDAC1
P20930	FLG		P22061	PCMT1
P20933	AGA		P22105	TNXB
P20962	PTMS		P22223	CDH3
P21108	PRPS1L1		P22314	UBA1
P21281	ATP6V1B2		P22352	GPX3
P21291	CSRP1		P22392	NME2
P21333	FLNA		P22466	GAL
P21709	EPHA1		P22492	H1-6
P21796	VDAC1		P22626	HNRNPA2B1
P22061	PCMT1		P22692	IGFBP4
P22105	TNXB		P22735	TGM1
P22223	CDH3		P22748	CA4
P22314	UBA1		P22792	CPN2
P22352	GPX3		P22891	PROZ
P22392	NME2		P22897	MRC1
P22466	GAL		P23083	IGHV1-2
P22492	H1-6		P23142	FBLN1
P22626	HNRNPA2B1		P23229	ITGA6
P22692	IGFBP4		P23246	SFPQ
P22735	TGM1		P23280	CA6
P22748	CA4		P23284	PPIB
P22792	CPN2		P23381	WARS1
P22891	PROZ		P23396	RPS3
P22897	MRC1		P23458	JAK1
P23083	IGHV1-2		P23467	PTPRB
P23142	FBLN1		P23468	PTPRD
P23229	ITGA6		P23470	PTPRG
P23246	SFPQ		P23490	LORICRIN
P23280	CA6		P23527	H2BC17
P23284	PPIB		P23528	CFL1
P23381	WARS1		P23560	BDNF
P23396	RPS3		P23588	EIF4B
P23458	JAK1		P23610	F8A1
P23467	PTPRB		P24043	LAMA2
P23468	PTPRD		P24158	PRTN3
P23470	PTPRG		P24298	GPT
P23490	LORICRIN		P24387	CRHBP
P23527	H2BC17		P24534	EEF1B2
P23528	CFL1		P24592	IGFBP6
P23560	BDNF		P24593	IGFBP5
P23588	EIF4B		P24666	ACP1
P23610	F8A1		P24821	TNC
P24043	LAMA2		P24844	MYL9
P24158	PRTN3		P25311	AZGP1
P24298	GPT		P25398	RPS12
P24387	CRHBP		P25445	FAS
P24534	EEF1B2		P25705	ATP5F1A
P24592	IGFBP6		P25774	CTSS
P24593	IGFBP5		P25786	PSMA1
P24666	ACP1		P25787	PSMA2
P24821	TNC		P25788	PSMA3
P24844	MYL9		P25815	S100P
P25311	AZGP1		P26038	MSN
P25398	RPS12		P26373	RPL13
P25445	FAS		P26447	S100A4
P25705	ATP5F1A		P26572	MGAT1
P25774	CTSS		P26583	HMGB2
P25786	PSMA1		P26639	TARS1
P25787	PSMA2		P26641	EEF1G
P25788	PSMA3		P26842	CD27
P25815	S100P		P26885	FKBP2
P26038	MSN		P26927	MST1
P26373	RPL13		P27105	STOM
P26447	S100A4		P27169	PON1
P26572	MGAT1		P27348	YWHAQ
P26583	HMGB2		P27482	CALML3
P26639	TARS1		P27487	DPP4
P26641	EEF1G		P27635	RPL10
P26842	CD27		P27797	CALR
P26885	FKBP2		P27824	CANX
P26927	MST1		P27918	CFP
P27105	STOM		P27930	IL1R2
P27169	PON1		P28062	PSMB8
P27348	YWHAQ		P28065	PSMB9
P27482	CALML3		P28066	PSMA5
P27487	DPP4		P28069	POU1F1
P27635	RPL10		P28070	PSMB4
P27797	CALR		P28072	PSMB6
P27824	CANX		P28074	PSMB5
P27918	CFP		P28161	GSTM2
P27930	IL1R2		P28300	LOX
P28062	PSMB8		P28799	GRN
P28065	PSMB9		P28827	PTPRM
P28066	PSMA5		P28838	LAP3
P28069	POU1F1		P29144	TPP2
P28070	PSMB4		P29218	IMPA1
P28072	PSMB6		P29279	CCN2
P28074	PSMB5		P29373	CRABP2
P28161	GSTM2		P29401	TKT
P28300	LOX		P29508	SERPINB3
P28799	GRN		P29622	SERPINA4
P28827	PTPRM		P29692	EEF1D
P28838	LAP3		P29966	MARCKS
P29144	TPP2		P30041	PRDX6
P29218	IMPA1		P30043	BLVRB
P29279	CCN2		P30044	PRDX5
P29373	CRABP2		P30046	DDT
P29401	TKT		P30050	RPL12
P29508	SERPINB3		P30085	CMPK1
P29622	SERPINA4		P30086	PEBP1
P29692	EEF1D		P30101	PDIA3
P29966	MARCKS		P30153	PPP2R1A
P30041	PRDX6		P30405	PPIF
P30043	BLVRB		P30511	HLA-F
P30044	PRDX5		P30530	AXL
P30046	DDT		P30613	PKLR
P30050	RPL12		P30626	SRI
P30085	CMPK1		P30740	SERPINB1
P30086	PEBP1		P30838	ALDH3A1
P30101	PDIA3		P30990	NTS
P30153	PPP2R1A		P31025	LCN1
P30405	PPIF		P31146	CORO1A
P30511	HLA-F		P31150	GDI1
P30530	AXL		P31151	S100A7
P30613	PKLR		P31153	MAT2A
P30626	SRI		P31323	PRKAR2B
P30740	SERPINB1		P31431	SDC4
P30838	ALDH3A1		P31943	HNRNPH1
P30990	NTS		P31944	CASP14
P31025	LCN1		P31946	YWHAB
P31146	CORO1A		P31947	SFN
P31150	GDI1		P31949	S100A11
P31151	S100A7		P31995	FCGR2C
P31153	MAT2A		P32004	L1CAM
P31323	PRKAR2B		P32119	PRDX2
P31431	SDC4		P32241	VIPR1
P31943	HNRNPH1		P32320	CDA
P31944	CASP14		P32926	DSG3
P31946	YWHAB		P32942	ICAM3
P31947	SFN		P33151	CDH5
P31949	S100A11		P33176	KIF5B
P31995	FCGR2C		P33778	H2BC3
P32004	L1CAM		P33908	MAN1A1
P32119	PRDX2		P34096	RNASE4
P32241	VIPR1		P34931	HSPA1L
P32320	CDA		P34947	GRK5
P32926	DSG3		P35030	PRSS3
P32942	ICAM3		P35222	CTNNB1
P33151	CDH5		P35241	RDX
P33176	KIF5B		P35268	RPL22
P33778	H2BC3		P35442	THBS2
P33908	MAN1A1		P35443	THBS4
P34096	RNASE4		P35498	SCN1A
P34931	HSPA1L		P35527	KRT9
P34947	GRK5		P35542	SAA4
P35030	PRSS3		P35555	FBN1
P35222	CTNNB1		P35579	MYH9
P35241	RDX		P35580	MYH10
P35268	RPL22		P35590	TIE1
P35442	THBS2		P35609	ACTN2
P35443	THBS4		P35613	BSG
P35498	SCN1A		P35749	MYH11
P35527	KRT9		P35754	GLRX
P35542	SAA4		P35858	IGFALS
P35555	FBN1		P35900	KRT20
P35579	MYH9		P35908	KRT2
P35580	MYH10		P35916	FLT4
P35590	TIE1		P36222	CHI3L1
P35609	ACTN2		P36268	GGT2P
P35613	BSG		P36542	ATP5F1C
P35749	MYH11		P36543	ATP6V1E1
P35754	GLRX		P36871	PGM1
P35858	IGFALS		P36952	SERPINB5
P35900	KRT20		P36955	SERPINF1
P35908	KRT2		P36980	CFHR2
P35916	FLT4		P37059	HSD17B2
P36222	CHI3L1		P37108	SRP14
P36268	GGT2P		P37173	TGFBR2
P36542	ATP5F1C		P37802	TAGLN2
P36543	ATP6V1E1		P37837	TALDO1
P36871	PGM1		P37840	SNCA
P36952	SERPINB5		P38432	COIL
P36955	SERPINF1		P38606	ATP6V1A
P36980	CFHR2		P38646	HSPA9
P37059	HSD17B2		P38919	EIF4A3
P37108	SRP14		P39019	RPS19
P37173	TGFBR2		P39023	RPL3
P37802	TAGLN2		P39059	COL15A1
P37837	TALDO1		P39060	COL18A1
P37840	SNCA		P39656	DDOST
P38432	COIL		P39880	CUX1
P38606	ATP6V1A		P40121	CAPG
P38646	HSPA9		P40189	IL6ST
P38919	EIF4A3		P40197	GP5
P39019	RPS19		P40227	CCT6A
P39023	RPL3		P40305	IFI27
P39059	COL15A1		P40925	MDH1
P39060	COL18A1		P40926	MDH2
P39656	DDOST		P41002	CCNF
P39880	CUX1		P41159	LEP
P40121	CAPG		P41212	ETV6
P40189	IL6ST		P41217	CD200
P40197	GP5		P41218	MNDA
P40227	CCT6A		P41222	PTGDS
P40305	IFI27		P41229	KDM5C
P40925	MDH1		P41271	NBL1
P40926	MDH2		P41439	FOLR3
P41002	CCNF		P41567	EIF1
P41159	LEP		P42081	CD86
P41212	ETV6		P42126	ECI1
P41217	CD200		P42224	STAT1
P41218	MNDA		P42357	HAL
P41222	PTGDS		P42679	MATK
P41229	KDM5C		P42768	WAS
P41271	NBL1		P42785	PRCP
P41439	FOLR3		P42830	CXCL5
P41567	EIF1		P43121	MCAM
P42081	CD86		P43251	BTD
P42126	ECI1		P43307	SSR1
P42224	STAT1		P43320	CRYBB2
P42357	HAL		P43487	RANBP1
P42679	MATK		P43490	NAMPT
P42768	WAS		P43652	AFM
P42785	PRCP		P43686	PSMC4
P42830	CXCL5		P45877	PPIC
P43121	MCAM		P45974	USP5
P43251	BTD		P46108	CRK
P43307	SSR1		P46109	CRKL
P43320	CRYBB2		P46531	NOTCH1
P43487	RANBP1		P46777	RPL5
P43490	NAMPT		P46782	RPS5
P43652	AFM		P46783	RPS10
P43686	PSMC4		P46939	UTRN
P45877	PPIC		P46940	IQGAP1
P45974	USP5		P47755	CAPZA2
P46108	CRK		P47929	LGALS7
P46109	CRKL		P48059	LIMS1
P46531	NOTCH1		P48061	CXCL12
P46777	RPL5		P48163	ME1
P46782	RPS5		P48304	REG1B
P46783	RPS10		P48551	IFNAR2
P46939	UTRN		P48594	SERPINB4
P46940	IQGAP1		P48637	GSS
P47755	CAPZA2		P48668	KRT6C
P47929	LGALS7		P48740	MASP1
P48059	LIMS1		P48741	HSPA7
P48061	CXCL12		P48745	CCN3
P48163	ME1		P49006	MARCKSL1
P48304	REG1B		P49247	RPIA
P48551	IFNAR2		P49257	LMAN1
P48594	SERPINB4		P49327	FASN
P48637	GSS		P49454	CENPF
P48668	KRT6C		P49591	SARS1
P48740	MASP1		P49720	PSMB3
P48741	HSPA7		P49721	PSMB2
P48745	CCN3		P49746	THBS3
P49006	MARCKSL1		P49747	COMP
P49247	RPIA		P49767	VEGFC
P49257	LMAN1		P49770	EIF2B2
P49327	FASN		P49771	FLT3LG
P49454	CENPF		P49773	HINT1
P49591	SARS1		P49796	RGS3
P49720	PSMB3		P49841	GSK3B
P49721	PSMB2		P49862	KLK7
P49746	THBS3		P49908	SELENOP
P49747	COMP		P49913	CAMP
P49767	VEGFC		P50120	RBP2
P49770	EIF2B2		P50151	GNG10
P49771	FLT3LG		P50281	MMP14
P49773	HINT1		P50395	GDI2
P49796	RGS3		P50452	SERPINB8
P49841	GSK3B		P50552	VASP
P49862	KLK7		P50748	KNTC1
P49908	SELENOP		P50851	LRBA
P49913	CAMP		P50897	PPT1
P50120	RBP2		P50914	RPL14
P50151	GNG10		P50990	CCT8
P50281	MMP14		P51149	RAB7A
P50395	GDI2		P51161	FABP6
P50452	SERPINB8		P51452	DUSP3
P50552	VASP		P51571	SSR4
P50748	KNTC1		P51659	HSD17B4
P50851	LRBA		P51668	UBE2D1
P50897	PPT1		P51693	APLP1
P50914	RPL14		P51884	LUM
P50990	CCT8		P51888	PRELP
P51149	RAB7A		P51991	HNRNPA3
P51161	FABP6		P52272	HNRNPM
P51452	DUSP3		P52292	KPNA2
P51571	SSR4		P52565	ARHGDIA
P51659	HSD17B4		P52566	ARHGDIB
P51668	UBE2D1		P52597	HNRNPF
P51693	APLP1		P52799	EFNB2
P51884	LUM		P52803	EFNA5
P51888	PRELP		P52907	CAPZA1
P51991	HNRNPA3		P53618	COPB1
P52272	HNRNPM		P53621	COPA
P52292	KPNA2		P53634	CTSC
P52565	ARHGDIA		P54108	CRISP3
P52566	ARHGDIB		P54277	PMS1
P52597	HNRNPF		P54289	CACNA2D1
P52799	EFNB2		P54652	HSPA2
P52803	EFNA5		P54710	FXYD2
P52907	CAPZA1		P54725	RAD23A
P53618	COPB1		P54727	RAD23B
P53621	COPA		P54760	EPHB4
P53634	CTSC		P54802	NAGLU
P54108	CRISP3		P54803	GALC
P54277	PMS1		P55008	AIF1
P54289	CACNA2D1		P55056	APOC4
P54652	HSPA2		P55058	PLTP
P54710	FXYD2		P55072	VCP
P54725	RAD23A		P55083	MFAP4
P54727	RAD23B		P55103	INHBC
P54760	EPHB4		P55145	MANF
P54802	NAGLU		P55157	MTTP
P54803	GALC		P55196	AFDN
P55008	AIF1		P55259	GP2
P55056	APOC4		P55263	ADK
P55058	PLTP		P55268	LAMB2
P55072	VCP		P55285	CDH6
P55083	MFAP4		P55286	CDH8
P55103	INHBC		P55287	CDH11
P55145	MANF		P55290	CDH13
P55157	MTTP		P55774	CCL18
P55196	AFDN		P55786	NPEPPS
P55259	GP2		P55795	HNRNPH2
P55263	ADK		P55884	EIF3B
P55268	LAMB2		P55899	FCGRT
P55285	CDH6		P55957	BID
P55286	CDH8		P56202	CTSW
P55287	CDH11		P57053	H2BC12L
P55290	CDH13		P58107	EPPK1
P55774	CCL18		P58166	INHBE
P55786	NPEPPS		P58335	ANTXR2
P55795	HNRNPH2		P58546	MTPN
P55884	EIF3B		P58876	H2BC5
P55899	FCGRT		P59665	DEFA1
P55957	BID		P59666	DEFA3
P56202	CTSW		P59796	GPX6
P57053	H2BC12L		P59901	LILRA4
P58107	EPPK1		P59998	ARPC4
P58166	INHBE		P60174	TPI1
P58335	ANTXR2		P60660	MYL6
P58546	MTPN		P60709	ACTB
P58876	H2BC5		P60763	RAC3
P59665	DEFA1		P60842	EIF4A1
P59666	DEFA3		P60866	RPS20
P59796	GPX6		P60900	PSMA6
P59901	LILRA4		P60903	S100A10
P59998	ARPC4		P60953	CDC42
P60174	TPI1		P60981	DSTN
P60660	MYL6		P60985	KRTDAP
P60709	ACTB		P61006	RAB8A
P60763	RAC3		P61026	RAB10
P60842	EIF4A1		P61088	UBE2N
P60866	RPS20		P61106	RAB14
P60900	PSMA6		P61158	ACTR3
P60903	S100A10		P61160	ACTR2
P60953	CDC42		P61163	ACTR1A
P60981	DSTN		P61204	ARF3
P60985	KRTDAP		P61224	RAP1B
P61006	RAB8A		P61247	RPS3A
P61026	RAB10		P61313	RPL15
P61088	UBE2N		P61353	RPL27
P61106	RAB14		P61586	RHOA
P61158	ACTR3		P61601	NCALD
P61160	ACTR2		P61604	HSPE1
P61163	ACTR1A		P61626	LYZ
P61204	ARF3		P61769	B2M
P61224	RAP1B		P61916	NPC2
P61247	RPS3A		P61960	UFM1
P61313	RPL15		P61978	HNRNPK
P61353	RPL27		P61981	YWHAG
P61586	RHOA		P62136	PPP1CA
P61601	NCALD		P62191	PSMC1
P61604	HSPE1		P62241	RPS8
P61626	LYZ		P62249	RPS16
P61769	B2M		P62258	YWHAE
P61916	NPC2		P62263	RPS14
P61960	UFM1		P62310	LSM3
P61978	HNRNPK		P62328	TMSB4X
P61981	YWHAG		P62491	RAB11A
P62136	PPP1CA		P62495	ETF1
P62191	PSMC1		P62736	ACTA2
P62241	RPS8		P62745	RHOB
P62249	RPS16		P62750	RPL23A
P62258	YWHAE		P62805	H4-16
P62263	RPS14		P62807	H2BC10
P62310	LSM3		P62820	RAB1A
P62328	TMSB4X		P62826	RAN
P62491	RAB11A		P62834	RAP1A
P62495	ETF1		P62854	RPS26
P62736	ACTA2		P62857	RPS28
P62745	RHOB		P62899	RPL31
P62750	RPL23A		P62906	RPL10A
P62805	H4-16		P62913	RPL11
P62807	H2BC10		P62917	RPL8
P62820	RAB1A		P62937	PPIA
P62826	RAN		P62942	FKBP1A
P62834	RAP1A		P62979	RPS27A
P62854	RPS26		P62987	UBA52
P62857	RPS28		P62993	GRB2
P62899	RPL31		P63000	RAC1
P62906	RPL10A		P63098	PPP3R1
P62913	RPL11		P63104	YWHAZ
P62917	RPL8		P63167	DYNLL1
P62937	PPIA		P63241	EIF5A
P62942	FKBP1A		P63244	RACK1
P62979	RPS27A		P63261	ACTG1
P62987	UBA52		P63267	ACTG2
P62993	GRB2		P67936	TPM4
P63000	RAC1		P68032	ACTC1
P63098	PPP3R1		P68036	UBE2L3
P63104	YWHAZ		P68104	EEF1A1
P63167	DYNLL1		P68133	ACTA1
P63241	EIF5A		P68363	TUBA1B
P63244	RACK1		P68366	TUBA4A
P63261	ACTG1		P68371	TUBB4B
P63267	ACTG2		P68431	H3C1
P67936	TPM4		P68871	HBB
P68032	ACTC1		P69849	NOMO3
P68036	UBE2L3		P69891	HBG1
P68104	EEF1A1		P69892	HBG2
P68133	ACTA1		P69905	HBA1
P68363	TUBA1B		P78318	IGBP1
P68366	TUBA4A		P78324	SIRPA
P68371	TUBB4B		P78352	DLG4
P68431	H3C1		P78385	KRT83
P68871	HBB		P78386	KRT85
P69849	NOMO3		P78417	GSTO1
P69891	HBG1		P78509	RELN
P69892	HBG2		P78536	ADAM17
P69905	HBA1		P78552	IL13RA1
P78318	IGBP1		P78563	ADARB1
P78324	SIRPA		P79483	HLA-DRB3
P78352	DLG4		P80108	GPLD1
P78385	KRT83		P80188	LCN2
P78386	KRT85		P80303	NUCB2
P78417	GSTO1		P80370	DLK1
P78509	RELN		P80511	S100A12
P78536	ADAM17		P80723	BASP1
P78552	IL13RA1		P80748	IGLV3-21
P78563	ADARB1		P81605	DCD
P79483	HLA-DRB3		P83110	HTRA3
P80108	GPLD1		P84085	ARF5
P80188	LCN2		P84090	ERH
P80303	NUCB2		P84095	RHOG
P80370	DLK1		P84243	H3-3A
P80511	S100A12		P98095	FBLN2
P80723	BASP1		P98160	HSPG2
P80748	IGLV3-21		P98172	EFNB1
P81605	DCD		P99999	CYCS
P83110	HTRA3		P9WGI5	sigB
P84085	ARF5		P9WHL7	purL
P84090	ERH		P9WIG5	wag22
P84095	RHOG		P9WJV3	mmpL4
P84243	H3-3A		P9WMM5	priA
P96258	Rv0412c		Q00169	PITPNA
P96901	lhr		Q00610	CLTC
P98095	FBLN2		Q00839	HNRNPU
P98160	HSPG2		Q01105	SET
P98172	EFNB1		Q01459	CTBS
P99999	CYCS		Q01469	FABP5
P9WGH5	sigL		Q01518	CAP1
P9WGI5	sigB		Q01523	DEFA5
P9WHL7	purL		Q01546	KRT76
P9WHP5	pspA		Q01970	PLCB3
P9WIG5	wag22		Q01995	TAGLN
P9WJK7	mutA		Q02223	TNFRSF17
P9WJV3	mmpL4		Q02325	PLGLB1
P9WL29	dprA		Q02413	DSG1
P9WMJ7	htpG		Q02487	DSC2
P9WMM5	priA		Q02539	H1-1
P9WPN9	cyp126		Q02747	GUCA2A
P9WQ79	gabT		Q02809	PLOD1
P9WQ85	bioF2		Q02818	NUCB1
P9WQE1	ppsE		Q02878	RPL6
Q00169	PITPNA		Q02880	TOP2B
Q00610	CLTC		Q02985	CFHR3
Q00839	HNRNPU		Q03013	GSTM4
Q01105	SET		Q03167	TGFBR3
Q01459	CTBS		Q03252	LMNB2
Q01469	FABP5		Q03403	TFF2
Q01518	CAP1		Q03405	PLAUR
Q01523	DEFA5		Q03591	CFHR1
Q01546	KRT76		Q04695	KRT17
Q01970	PLCB3		Q04721	NOTCH2
Q01995	TAGLN		Q04756	HGFAC
Q02223	TNFRSF17		Q04760	GLO1
Q02325	PLGLB1		Q04917	YWHAH
Q02413	DSG1		Q04941	PLP2
Q02487	DSC2		Q05315	CLC
Q02539	H1-1		Q05639	EEF1A2
Q02747	GUCA2A		Q05682	CALD1
Q02809	PLOD1		Q06033	ITIH3
Q02818	NUCB1		Q06141	REG3A
Q02878	RPL6		Q06323	PSME1
Q02880	TOP2B		Q06830	PRDX1
Q02985	CFHR3		Q07065	CKAP4
Q03013	GSTM4		Q07075	ENPEP
Q03167	TGFBR3		Q07092	COL16A1
Q03252	LMNB2		Q07507	DPT
Q03403	TFF2		Q07654	TFF3
Q03405	PLAUR		Q07954	LRP1
Q03591	CFHR1		Q07960	ARHGAP1
Q04695	KRT17		Q08188	TGM3
Q04721	NOTCH2		Q08211	DHX9
Q04756	HGFAC		Q08380	LGALS3BP
Q04760	GLO1		Q08397	LOXL1
Q04917	YWHAH		Q08431	MFGE8
Q04941	PLP2		Q08495	DMTN
Q05315	CLC		Q08554	DSC1
Q05639	EEF1A2		Q08830	FGL1
Q05682	CALD1		Q08ET2	SIGLEC14
Q06033	ITIH3		Q09028	RBBP4
Q06141	REG3A		Q09328	MGAT5
Q06323	PSME1		Q09666	AHNAK
Q06830	PRDX1		Q0VD83	APOBR
Q07065	CKAP4		Q0WX57	USP17L24
Q07075	ENPEP		Q10588	BST1
Q07092	COL16A1		Q10589	BST2
Q07507	DPT		Q12792	TWF1
Q07654	TFF3		Q12794	HYAL1
Q07954	LRP1		Q12805	EFEMP1
Q07960	ARHGAP1		Q12840	KIF5A
Q08188	TGM3		Q12841	FSTL1
Q08211	DHX9		Q12860	CNTN1
Q08380	LGALS3BP		Q12866	MERTK
Q08397	LOXL1		Q12873	CHD3
Q08431	MFGE8		Q12884	FAP
Q08495	DMTN		Q12907	LMAN2
Q08554	DSC1		Q12913	PTPRJ
Q08830	FGL1		Q12931	TRAP1
Q08ET2	SIGLEC14		Q12979	ABR
Q09028	RBBP4		Q13009	TIAM1
Q09328	MGAT5		Q13023	AKAP6
Q09666	AHNAK		Q13093	PLA2G7
Q0VD83	APOBR		Q13103	SPP2
Q0WX57	USP17L24		Q13151	HNRNPA0
Q10588	BST1		Q13162	PRDX4
Q10589	BST2		Q13200	PSMD2
Q12792	TWF1		Q13201	MMRN1
Q12794	HYAL1		Q13214	SEMA3B
Q12805	EFEMP1		Q13228	SELENBP1
Q12840	KIF5A		Q13231	CHIT1
Q12841	FSTL1		Q13232	NME3
Q12860	CNTN1		Q13275	SEMA3F
Q12866	MERTK		Q13332	PTPRS
Q12873	CHD3		Q13342	SP140
Q12884	FAP		Q13349	ITGAD
Q12907	LMAN2		Q13361	MFAP5
Q12913	PTPRJ		Q13404	UBE2V1
Q12931	TRAP1		Q13418	ILK
Q12979	ABR		Q13421	MSLN
Q13009	TIAM1		Q13442	PDAP1
Q13023	AKAP6		Q13443	ADAM9
Q13093	PLA2G7		Q13444	ADAM15
Q13103	SPP2		Q13449	LSAMP
Q13151	HNRNPA0		Q13459	MYO9B
Q13162	PRDX4		Q13477	MADCAM1
Q13200	PSMD2		Q13508	ART3
Q13201	MMRN1		Q13509	TUBB3
Q13214	SEMA3B		Q13535	ATR
Q13228	SELENBP1		Q13561	DCTN2
Q13231	CHIT1		Q13586	STIM1
Q13232	NME3		Q13630	GFUS
Q13275	SEMA3F		Q13642	FHL1
Q13332	PTPRS		Q13683	ITGA7
Q13342	SP140		Q13740	ALCAM
Q13349	ITGAD		Q13765	NACA
Q13361	MFAP5		Q13790	APOF
Q13404	UBE2V1		Q13813	SPTAN1
Q13418	ILK		Q13822	ENPP2
Q13421	MSLN		Q13835	PKP1
Q13442	PDAP1		Q13838	DDX39B
Q13443	ADAM9		Q13867	BLMH
Q13444	ADAM15		Q13885	TUBB2A
Q13449	LSAMP		Q13948	CUX1
Q13459	MYO9B		Q14011	CIRBP
Q13477	MADCAM1		Q14019	COTL1
Q13508	ART3		Q14112	NID2
Q13509	TUBB3		Q14118	DAG1
Q13535	ATR		Q14126	DSG2
Q13561	DCTN2		Q14134	TRIM29
Q13586	STIM1		Q14188	TFDP2
Q13630	GFUS		Q14204	DYNC1H1
Q13642	FHL1		Q14210	LY6D
Q13683	ITGA7		Q14213	EBI3
Q13740	ALCAM		Q14240	EIF4A2
Q13765	NACA		Q14247	CTTN
Q13790	APOF		Q14314	FGL2
Q13813	SPTAN1		Q14315	FLNC
Q13822	ENPP2		Q14409	GK3P
Q13835	PKP1		Q14508	WFDC2
Q13838	DDX39B		Q14512	FGFBP1
Q13867	BLMH		Q14515	SPARCL1
Q13885	TUBB2A		Q14517	FAT1
Q13948	CUX1		Q14520	HABP2
Q14011	CIRBP		Q14525	KRT33B
Q14019	COTL1		Q14532	KRT32
Q14112	NID2		Q14533	KRT81
Q14118	DAG1		Q14568	HSP90AA2P
Q14126	DSG2		Q14574	DSC3
Q14134	TRIM29		Q14623	IHH
Q14188	TFDP2		Q14624	ITIH4
Q14204	DYNC1H1		Q14651	PLS1
Q14210	LY6D		Q14697	GANAB
Q14213	EBI3		Q14764	MVP
Q14240	EIF4A2		Q14766	LTBP1
Q14247	CTTN		Q14767	LTBP2
Q14314	FGL2		Q14789	GOLGB1
Q14315	FLNC		Q147U1	ZNF846
Q14409	GK3P		Q14847	LASP1
Q14508	WFDC2		Q14956	GPNMB
Q14512	FGFBP1		Q14974	KPNB1
Q14515	SPARCL1		Q14CN4	KRT72
Q14517	FAT1		Q15043	SLC39A14
Q14520	HABP2		Q15063	POSTN
Q14525	KRT33B		Q15075	EEA1
Q14532	KRT32		Q15084	PDIA6
Q14533	KRT81		Q15113	PCOLCE
Q14568	HSP90AA2P		Q15121	PEA15
Q14574	DSC3		Q15126	PMVK
Q14623	IHH		Q15149	PLEC
Q14624	ITIH4		Q15155	NOMO1
Q14651	PLS1		Q15166	PON3
Q14697	GANAB		Q15195	PLGLA
Q14764	MVP		Q15223	NECTIN1
Q14766	LTBP1		Q15233	NONO
Q14767	LTBP2		Q15262	PTPRK
Q14789	GOLGB1		Q15293	RCN1
Q147U1	ZNF846		Q15323	KRT31
Q14847	LASP1		Q15361	TTF1
Q14956	GPNMB		Q15365	PCBP1
Q14974	KPNB1		Q15370	ELOB
Q14CN4	KRT72		Q15459	SF3A1
Q15043	SLC39A14		Q15465	SHH
Q15063	POSTN		Q15485	FCN2
Q15075	EEA1		Q15517	CDSN
Q15084	PDIA6		Q15555	MAPRE2
Q15113	PCOLCE		Q15562	TEAD2
Q15121	PEA15		Q15582	TGFBI
Q15126	PMVK		Q15643	TRIP11
Q15149	PLEC		Q15646	OASL
Q15155	NOMO1		Q15691	MAPRE1
Q15166	PON3		Q15746	MYLK
Q15195	PLGLA		Q15762	CD226
Q15223	NECTIN1		Q15797	SMAD1
Q15233	NONO		Q15819	UBE2V2
Q15262	PTPRK		Q15828	CST6
Q15293	RCN1		Q15843	NEDD8
Q15323	KRT31		Q15847	ADIRF
Q15361	TTF1		Q15848	ADIPOQ
Q15365	PCBP1		Q15904	ATP6AP1
Q15370	ELOB		Q15907	RAB11B
Q15459	SF3A1		Q15942	ZYX
Q15465	SHH		Q16143	SNCB
Q15485	FCN2		Q16270	IGFBP7
Q15517	CDSN		Q16352	INA
Q15555	MAPRE2		Q16378	PRR4
Q15562	TEAD2		Q16394	EXT1
Q15582	TGFBI		Q16473	TNXA
Q15643	TRIP11		Q16526	CRY1
Q15646	OASL		Q16576	RBBP7
Q15691	MAPRE1		Q16609	LPAL2
Q15746	MYLK		Q16610	ECM1
Q15762	CD226		Q16627	CCL14
Q15797	SMAD1		Q16651	PRSS8
Q15819	UBE2V2		Q16658	FSCN1
Q15828	CST6		Q16661	GUCA2B
Q15843	NEDD8		Q16663	CCL15
Q15847	ADIRF		Q16665	HIF1A
Q15848	ADIPOQ		Q16674	MIA
Q15904	ATP6AP1		Q16695	H3-4
Q15907	RAB11B		Q16706	MAN2A1
Q15942	ZYX		Q16769	QPCT
Q16143	SNCB		Q16777	H2AC20
Q16270	IGFBP7		Q16778	H2BC21
Q16352	INA		Q16819	MEP1A
Q16378	PRR4		Q16851	UGP2
Q16394	EXT1		Q16853	AOC3
Q16473	TNXA		Q16864	ATP6V1F
Q16526	CRY1		Q17RG1	KCTD19
Q16576	RBBP7		Q1XH10	SKIDA1
Q16609	LPAL2		Q1ZYL8	IZUMO4
Q16610	ECM1		Q27J81	INF2
Q16627	CCL14		Q29974	HLA-DRB1
Q16651	PRSS8		Q2KHM9	KIAA0753
Q16658	FSCN1		Q2M2I5	KRT24
Q16661	GUCA2B		Q2TAC2	CCDC57
Q16663	CCL15		Q2TB10	ZNF800
Q16665	HIF1A		Q2TV78	MST1L
Q16674	MIA		Q2VPA4	CR1L
Q16695	H3-4		Q30134	HLA-DRB1
Q16706	MAN2A1		Q30154	HLA-DRB5
Q16769	QPCT		Q30167	HLA-DRB1
Q16777	H2AC20		Q32M84	BTBD16
Q16778	H2BC21		Q32P51	HNRNPA1L2
Q16819	MEP1A		Q3KR16	PLEKHG6
Q16851	UGP2		Q3MJ40	CCDC144B
Q16853	AOC3		Q3SY84	KRT71
Q16864	ATP6V1F		Q3T8J9	GON4L
Q17RG1	KCTD19		Q3ZCM7	TUBB8
Q1XH10	SKIDA1		Q3ZCW2	LGALSL
Q1ZYL8	IZUMO4		Q49AG3	ZBED5
Q27J81	INF2		Q4G0X9	CCDC40
Q29974	HLA-DRB1		Q4J6C6	PREPL
Q2KHM9	KIAA0753		Q4KMQ2	ANO6
Q2M2I5	KRT24		Q4LDE5	SVEP1
Q2TAC2	CCDC57		Q4UJ75	ANKRD20A4P
Q2TB10	ZNF800		Q4VXU2	PABPC1L
Q2TV78	MST1L		Q52LW3	ARHGAP29
Q2VPA4	CR1L		Q53GL7	PARP10
Q30134	HLA-DRB1		Q53H12	AGK
Q30154	HLA-DRB5		Q53RT3	ASPRV1
Q30167	HLA-DRB1		Q562R1	ACTBL2
Q32M84	BTBD16		Q587J7	TDRD12
Q32P51	HNRNPA1L2		Q58FF3	HSP90B2P
Q3KR16	PLEKHG6		Q58FF6	HSP90AB4P
Q3MJ40	CCDC144B		Q58FF7	HSP90AB3P
Q3SY84	KRT71		Q58FF8	HSP90AB2P
Q3T8J9	GON4L		Q58FG0	HSP90AA5P
Q3ZCM7	TUBB8		Q58FG1	HSP90AA4P
Q3ZCW2	LGALSL		Q5BJE1	CCDC178
Q49AG3	ZBED5		Q5BKY1	LRRC10
Q4G0X9	CCDC40		Q5CZ79	ANKRD20A8P
Q4J6C6	PREPL		Q5CZC0	FSIP2
Q4KMQ2	ANO6		Q5D862	FLG2
Q4LDE5	SVEP1		Q5FWF6	ZNF789
Q4UJ75	ANKRD20A4P		Q5FYB1	ARSI
Q4VXU2	PABPC1L		Q5HYI8	RABL3
Q50631	car		Q5JNZ5	RPS26P11
Q52LW3	ARHGAP29		Q5JPE7	NOMO2
Q53GL7	PARP10		Q5JRA6	MIA3
Q53H12	AGK		Q5JSH3	WDR44
Q53RT3	ASPRV1		Q5JV73	FRMPD3
Q562R1	ACTBL2		Q5JXA9	SIRPB2
Q587J7	TDRD12		Q5JXB2	UBE2NL
Q58FF3	HSP90B2P		Q5KU26	COLEC12
Q58FF6	HSP90AB4P		Q5QJ74	TBCEL
Q58FF7	HSP90AB3P		Q5QJE6	DNTTIP2
Q58FF8	HSP90AB2P		Q5QNW6	H2BC18
Q58FG0	HSP90AA5P		Q5SNT2	TMEM201
Q58FG1	HSP90AA4P		Q5SQ80	ANKRD20A2P
Q5BJE1	CCDC178		Q5SVQ8	ZBTB41
Q5BKY1	LRRC10		Q5SVZ6	ZMYM1
Q5CZ79	ANKRD20A8P		Q5SWL8	PRAMEF19
Q5CZC0	FSIP2		Q5SYB0	FRMPD1
Q5D862	FLG2		Q5T447	HECTD3
Q5FWF6	ZNF789		Q5T5P2	KIAA1217
Q5FYB1	ARSI		Q5T5S1	CCDC183
Q5HYI8	RABL3		Q5T749	KPRP
Q5JNZ5	RPS26P11		Q5TFQ8	SIRPB1
Q5JPE7	NOMO2		Q5TH69	ARFGEF3
Q5JRA6	MIA3		Q5TIA1	MEI1
Q5JSH3	WDR44		Q5TYW2	ANKRD20A1
Q5JV73	FRMPD3		Q5TZA2	CROCC
Q5JXA9	SIRPB2		Q5U5Z8	AGBL2
Q5JXB2	UBE2NL		Q5UCC4	EMC10
Q5KU26	COLEC12		Q5VSP4	LCN1P1
Q5QJ74	TBCEL		Q5VSR9	SPANXN1
Q5QJE6	DNTTIP2		Q5VST9	OBSCN
Q5QNW6	H2BC18		Q5VT79	ANXA8L1
Q5SNT2	TMEM201		Q5VTE0	EEF1A1P5
Q5SQ80	ANKRD20A2P		Q5VUR7	ANKRD20A3P
Q5SVQ8	ZBTB41		Q5VV63	ATRNL1
Q5SVZ6	ZMYM1		Q5VVJ2	MYSM1
Q5SWL8	PRAMEF19		Q5VVQ6	YOD1
Q5SYB0	FRMPD1		Q5VWK0	NBPF6
Q5T447	HECTD3		Q5VWM3	PRAMEF18
Q5T5P2	KIAA1217		Q5VWN6	TASOR2
Q5T5S1	CCDC183		Q5VZL5	ZMYM4
Q5T749	KPRP		Q5XKE5	KRT79
Q5TFQ8	SIRPB1		Q5Y7A7	HLA-DRB1
Q5TH69	ARFGEF3		Q5ZPR3	CD276
Q5TIA1	MEI1		Q63HK3	ZKSCAN2
Q5TYW2	ANKRD20A1		Q641Q3	METRNL
Q5TZA2	CROCC		Q68CJ9	CREB3L3
Q5U5Z8	AGBL2		Q6A162	KRT40
Q5UCC4	EMC10		Q6DHV5	CC2D2B
Q5VSP4	LCN1P1		Q6DN03	H2BC20P
Q5VSR9	SPANXN1		Q6DRA6	H2BC19P
Q5VST9	OBSCN		Q6E0U4	DMKN
Q5VT79	ANXA8L1		Q6EMK4	VASN
Q5VTE0	EEF1A1P5		Q6FI13	H2AC18
Q5VUR7	ANKRD20A3P		Q6FI13	H2AC19
Q5VV63	ATRNL1		Q6GPI1	CTRB2
Q5VVJ2	MYSM1		Q6GTS8	PM20D1
Q5VVQ6	YOD1		Q6GTX8	LAIR1
Q5VWK0	NBPF6		Q6IAA8	LAMTOR1
Q5VWM3	PRAMEF18		Q6IBS0	TWF2
Q5VWN6	TASOR2		Q6IMI4	SULT6B1
Q5VZL5	ZMYM4		Q6IMN6	CAPRIN2
Q5XKE5	KRT79		Q6IS14	EIF5AL1
Q5Y7A7	HLA-DRB1		Q6IWH7	ANO7
Q5ZPR3	CD276		Q6KB66	KRT80
Q63HK3	ZKSCAN2		Q6NT04	TIGD7
Q641Q3	METRNL		Q6P179	ERAP2
Q68CJ9	CREB3L3		Q6P1J6	PLB1
Q6A162	KRT40		Q6P1N9	TATDN1
Q6DHV5	CC2D2B		Q6P995	FAM171B
Q6DN03	H2BC20P		Q6PEY2	TUBA3E
Q6DRA6	H2BC19P		Q6PI73	LILRA6
Q6E0U4	DMKN		Q6Q788	APOA5
Q6EMK4	VASN		Q6R327	RICTOR
Q6FI13	H2AC18		Q6S8J3	POTEE
Q6FI13	H2AC19		Q6SJ93	FAM111B
Q6GPI1	CTRB2		Q6UVK1	CSPG4
Q6GTS8	PM20D1		Q6UWN8	SPINK6
Q6GTX8	LAIR1		Q6UWP8	SBSN
Q6IAA8	LAMTOR1		Q6UX46	ALKAL2
Q6IBS0	TWF2		Q6UX71	PLXDC2
Q6IMI4	SULT6B1		Q6UX73	C16orf89
Q6IMN6	CAPRIN2		Q6UXB8	PI16
Q6IS14	EIF5AL1		Q6UXH0	ANGPTL8
Q6IWH7	ANO7		Q6UXI7	VIT
Q6KB66	KRT80		Q6UXI9	NPNT
Q6NT04	TIGD7		Q6UY14	ADAMTSL4
Q6P179	ERAP2		Q6V1P9	DCHS2
Q6P1J6	PLB1		Q6V1X1	DPP8
Q6P1N9	TATDN1		Q6XPR3	RPTN
Q6P995	FAM171B		Q6XQN6	NAPRT
Q6PEY2	TUBA3E		Q6YHK3	CD109
Q6PI73	LILRA6		Q6YP21	KYAT3
Q6Q788	APOA5		Q6ZMR3	LDHAL6A
Q6R327	RICTOR		Q6ZMR5	TMPRSS11A
Q6S8J3	POTEE		Q6ZN84	CCDC81
Q6SJ93	FAM111B		Q6ZNF0	ACP7
Q6UVK1	CSPG4		Q6ZQQ2	SPATA31D1
Q6UWN8	SPINK6		Q6ZSZ6	TSHZ1
Q6UWP8	SBSN		Q6ZU35	CRACD
Q6UX46	ALKAL2		Q6ZUB1	SPATA31E1
Q6UX71	PLXDC2		Q6ZUX3	TOGARAM2
Q6UX73	C16orf89		Q6ZVN8	HJV
Q6UXB8	PI16		Q6ZVX7	NCCRP1
Q6UXH0	ANGPTL8		Q6ZWB6	KCTD8
Q6UXI7	VIT		Q709C8	VPS13C
Q6UXI9	NPNT		Q70Z35	PREX2
Q6UY14	ADAMTSL4		Q71DI3	H3C13
Q6V1P9	DCHS2		Q71F23	CENPU
Q6V1X1	DPP8		Q71U36	TUBA1A
Q6XPR3	RPTN		Q71UI9	H2AZ2
Q6XQN6	NAPRT		Q76LX8	ADAMTS13
Q6YHK3	CD109		Q76M96	CCDC80
Q6YP21	KYAT3		Q7KYR7	BTN2A1
Q6ZMR3	LDHAL6A		Q7KZ85	SUPT6H
Q6ZMR5	TMPRSS11A		Q7KZF4	SND1
Q6ZN84	CCDC81		Q7L2Z9	CENPQ
Q6ZNF0	ACP7		Q7L5N1	COPS6
Q6ZQQ2	SPATA31D1		Q7L7L0	H2AW
Q6ZSZ6	TSHZ1		Q7LBC6	KDM3B
Q6ZU35	CRACD		Q7LDG7	RASGRP2
Q6ZUB1	SPATA31E1		Q7RTS7	KRT74
Q6ZUX3	TOGARAM2		Q7RTY1	SLC16A9
Q6ZVN8	HJV		Q7RTZ1	OVCH2
Q6ZVX7	NCCRP1		Q7RTZ2	USP17L1
Q6ZWB6	KCTD8		Q7Z2Y8	GVINP1
Q709C8	VPS13C		Q7Z3B1	NEGR1
Q70Z35	PREX2		Q7Z3C6	ATG9A
Q71DI3	H3C13		Q7Z3D4	LYSMD3
Q71F23	CENPU		Q7Z3U7	MON2
Q71U36	TUBA1A		Q7Z3Y7	KRT28
Q71UI9	H2AZ2		Q7Z3Y8	KRT27
Q76LX8	ADAMTS13		Q7Z3Y9	KRT26
Q76M96	CCDC80		Q7Z3Z0	KRT25
Q7KYR7	BTN2A1		Q7Z406	MYH14
Q7KZ85	SUPT6H		Q7Z4H3	HDDC2
Q7KZF4	SND1		Q7Z4N8	P4HA3
Q7L2Z9	CENPQ		Q7Z4R8	C6orf120
Q7L5N1	COPS6		Q7Z4W1	DCXR
Q7L7L0	H2AW		Q7Z5L0	VMO1
Q7LBC6	KDM3B		Q7Z5L7	PODN
Q7LDG7	RASGRP2		Q7Z628	NET1
Q7RTS7	KRT74		Q7Z794	KRT77
Q7RTY1	SLC16A9		Q7Z7G0	ABI3BP
Q7RTZ1	OVCH2		Q7Z7G2	CPLX4
Q7RTZ2	USP17L1		Q7Z7H5	TMED4
Q7Z2Y8	GVINP1		Q7Z7M0	MEGF8
Q7Z3B1	NEGR1		Q7Z7M8	B3GNT8
Q7Z3C6	ATG9A		Q86SF2	GALNT7
Q7Z3D4	LYSMD3		Q86SG5	S100A7A
Q7Z3U7	MON2		Q86SH2	ZAR1
Q7Z3Y7	KRT28		Q86SQ4	ADGRG6
Q7Z3Y8	KRT27		Q86T13	CLEC14A
Q7Z3Y9	KRT26		Q86T90	KIAA1328
Q7Z3Z0	KRT25		Q86TD4	SRL
Q7Z406	MYH14		Q86TH1	ADAMTSL2
Q7Z4H3	HDDC2		Q86U17	SERPINA11
Q7Z4N8	P4HA3		Q86UD1	OAF
Q7Z4R8	C6orf120		Q86UN3	RTN4RL2
Q7Z4W1	DCXR		Q86UP2	KTN1
Q7Z5L0	VMO1		Q86UP8	GTF2IRD2
Q7Z5L7	PODN		Q86UQ4	ABCA13
Q7Z628	NET1		Q86UQ8	NFE4
Q7Z794	KRT77		Q86UT6	NLRX1
Q7Z7G0	ABI3BP		Q86UW7	CADPS2
Q7Z7G2	CPLX4		Q86UX7	FERMT3
Q7Z7H5	TMED4		Q86VB7	CD163
Q7Z7M0	MEGF8		Q86VI3	IQGAP3
Q7Z7M8	B3GNT8		Q86W26	NLRP10
Q86SF2	GALNT7		Q86WI1	PKHD1L1
Q86SG5	S100A7A		Q86X29	LSR
Q86SH2	ZAR1		Q86XP0	PLA2G4D
Q86SQ4	ADGRG6		Q86Y34	ADGRG3
Q86T13	CLEC14A		Q86Y38	XYLT1
Q86T90	KIAA1328		Q86Y46	KRT73
Q86TD4	SRL		Q86YS3	RAB11FIP4
Q86TH1	ADAMTSL2		Q86YT9	JAML
Q86U17	SERPINA11		Q86YW5	TREML1
Q86UD1	OAF		Q86YZ3	HRNR
Q86UN3	RTN4RL2		Q8IUE6	H2AC21
Q86UP2	KTN1		Q8IUL8	CILP2
Q86UP8	GTF2IRD2		Q8IV08	PLD3
Q86UQ4	ABCA13		Q8IVE3	PLEKHH2
Q86UQ8	NFE4		Q8IVF4	DNAH10
Q86UT6	NLRX1		Q8IVS8	GLYCTK
Q86UW7	CADPS2		Q8IW75	SERPINA12
Q86UX7	FERMT3		Q8IWJ2	GCC2
Q86VB7	CD163		Q8IWT3	CUL9
Q86VI3	IQGAP3		Q8IWU5	SULF2
Q86W26	NLRP10		Q8IWV7	UBR1
Q86WI1	PKHD1L1		Q8IWX5	SGPP2
Q86X29	LSR		Q8IXL6	FAM20C
Q86XP0	PLA2G4D		Q8IXZ2	ZC3H3
Q86Y34	ADGRG3		Q8IY81	FTSJ3
Q86Y38	XYLT1		Q8IYS5	OSCAR
Q86Y46	KRT73		Q8IYT4	KATNAL2
Q86YS3	RAB11FIP4		Q8IZ83	ALDH16A1
Q86YT9	JAML		Q8IZA0	KIAA0319L
Q86YW5	TREML1		Q8IZF2	ADGRF5
Q86YZ3	HRNR		Q8IZP9	ADGRG2
Q8IUE6	H2AC21		Q8IZT8	HS3ST5
Q8IUL8	CILP2		Q8N0Y7	PGAM4
Q8IV08	PLD3		Q8N149	LILRA2
Q8IVE3	PLEKHH2		Q8N1G1	REXO1
Q8IVF4	DNAH10		Q8N1N4	KRT78
Q8IVS8	GLYCTK		Q8N1V2	CFAP52
Q8IW75	SERPINA12		Q8N257	H2BU1
Q8IWJ2	GCC2		Q8N2S1	LTBP4
Q8IWT3	CUL9		Q8N3K9	CMYA5
Q8IWU5	SULF2		Q8N3T6	TMEM132C
Q8IWV7	UBR1		Q8N3Y1	FBXW8
Q8IWX5	SGPP2		Q8N423	LILRB2
Q8IXL6	FAM20C		Q8N5A5	ZGPAT
Q8IXZ2	ZC3H3		Q8N5K1	CISD2
Q8IY81	FTSJ3		Q8N5Z0	AADAT
Q8IYS5	OSCAR		Q8N612	FHIP1B
Q8IYT4	KATNAL2		Q8N6C8	LILRA3
Q8IZ83	ALDH16A1		Q8N720	ZNF655
Q8IZA0	KIAA0319L		Q8N766	EMC1
Q8IZF2	ADGRF5		Q8N7Z2	GOLGA6L1
Q8IZP9	ADGRG2		Q8N9W4	GOLGA6L2
Q8IZT8	HS3ST5		Q8NA47	CCDC63
Q8N0Y7	PGAM4		Q8NAP3	ZBTB38
Q8N149	LILRA2		Q8NB49	ATP11C
Q8N1G1	REXO1		Q8NBJ4	GOLM1
Q8N1N4	KRT78		Q8NBP7	PCSK9
Q8N1V2	CFAP52		Q8NBT2	SPC24
Q8N257	H2BU1		Q8NCM8	DYNC2H1
Q8N2S1	LTBP4		Q8ND24	RNF214
Q8N3K9	CMYA5		Q8NDA2	HMCN2
Q8N3T6	TMEM132C		Q8NDH2	CCDC168
Q8N3Y1	FBXW8		Q8NDI1	EHBP1
Q8N423	LILRB2		Q8NDW8	TTC21A
Q8N5A5	ZGPAT		Q8NEV8	EXPH5
Q8N5K1	CISD2		Q8NFL0	B3GNT7
Q8N5Z0	AADAT		Q8NHL6	LILRB1
Q8N612	FHIP1B		Q8NHM4	PRSS3P2
Q8N6C8	LILRA3		Q8NHW5	RPLP0P6
Q8N720	ZNF655		Q8NI35	PATJ
Q8N766	EMC1		Q8NI99	ANGPTL6
Q8N7Z2	GOLGA6L1		Q8TAA3	PSMA8
Q8N9W4	GOLGA6L2		Q8TAG5	VSTM2A
Q8NA47	CCDC63		Q8TAU3	ZNF417
Q8NAP3	ZBTB38		Q8TCZ2	CD99L2
Q8NB49	ATP11C		Q8TD46	CD200R1
Q8NBJ4	GOLM1		Q8TDJ6	DMXL2
Q8NBP7	PCSK9		Q8TDL5	BPIFB1
Q8NBT2	SPC24		Q8TDQ0	HAVCR2
Q8NCM8	DYNC2H1		Q8TE68	EPS8L1
Q8ND24	RNF214		Q8TE73	DNAH5
Q8NDA2	HMCN2		Q8TEL6	TRPC4AP
Q8NDH2	CCDC168		Q8TER0	SNED1
Q8NDI1	EHBP1		Q8TET4	GANC
Q8NDW8	TTC21A		Q8TEU7	RAPGEF6
Q8NEV8	EXPH5		Q8TF17	SH3TC2
Q8NFL0	B3GNT7		Q8TF21	ANKRD24
Q8NHL6	LILRB1		Q8WU39	MZB1
Q8NHM4	PRSS3P2		Q8WUA8	TSKU
Q8NHW5	RPLP0P6		Q8WUK0	PTPMT1
Q8NI35	PATJ		Q8WVK2	SNRNP27
Q8NI99	ANGPTL6		Q8WVM8	SCFD1
Q8TAA3	PSMA8		Q8WVN6	SECTM1
Q8TAG5	VSTM2A		Q8WVV4	POF1B
Q8TAU3	ZNF417		Q8WVV5	BTN2A2
Q8TCZ2	CD99L2		Q8WWA0	ITLN1
Q8TD46	CD200R1		Q8WWA1	TMEM40
Q8TDJ6	DMXL2		Q8WWU7	ITLN2
Q8TDL5	BPIFB1		Q8WWX9	SELENOM
Q8TDQ0	HAVCR2		Q8WWZ8	OIT3
Q8TE68	EPS8L1		Q8WXI7	MUC16
Q8TE73	DNAH5		Q8WXJ9	ASB17
Q8TEL6	TRPC4AP		Q8WXS5	CACNG8
Q8TER0	SNED1		Q8WYP3	RIN2
Q8TET4	GANC		Q8WZ42	TTN
Q8TEU7	RAPGEF6		Q8WZ75	ROBO4
Q8TF17	SH3TC2		Q8WZ82	OVCA2
Q8TF21	ANKRD24		Q8WZA0	LZIC
Q8WU39	MZB1		Q92496	CFHR4
Q8WUA8	TSKU		Q92520	FAM3C
Q8WUK0	PTPMT1		Q92539	LPIN2
Q8WVK2	SNRNP27		Q92600	CNOT9
Q8WVM8	SCFD1		Q92626	PXDN
Q8WVN6	SECTM1		Q92686	NRGN
Q8WVV4	POF1B		Q92743	HTRA1
Q8WVV5	BTN2A2		Q92764	KRT35
Q8WWA0	ITLN1		Q92765	FRZB
Q8WWA1	TMEM40		Q92817	EVPL
Q8WWU7	ITLN2		Q92820	GGH
Q8WWX9	SELENOM		Q92823	NRCAM
Q8WWZ8	OIT3		Q92835	INPP5D
Q8WXI7	MUC16		Q92859	NEO1
Q8WXJ9	ASB17		Q92876	KLK6
Q8WXS5	CACNG8		Q92882	OSTF1
Q8WYP3	RIN2		Q92887	ABCC2
Q8WZ42	TTN		Q92954	PRG4
Q8WZ75	ROBO4		Q92956	TNFRSF14
Q8WZ82	OVCA2		Q92994	BRF1
Q8WZA0	LZIC		Q93034	CUL5
Q92496	CFHR4		Q93045	STMN2
Q92520	FAM3C		Q93063	EXT2
Q92539	LPIN2		Q93070	ART4
Q92600	CNOT9		Q93077	H2AC6
Q92626	PXDN		Q93079	H2BC9
Q92686	NRGN		Q93091	RNASE6
Q92743	HTRA1		Q95IE3	HLA-DRB1
Q92764	KRT35		Q969E1	LEAP2
Q92765	FRZB		Q969G3	SMARCE1
Q92817	EVPL		Q969G5	CAVIN3
Q92820	GGH		Q969H8	MYDGF
Q92823	NRCAM		Q969T9	WBP2
Q92835	INPP5D		Q96A05	ATP6V1E2
Q92859	NEO1		Q96A08	H2BC1
Q92876	KLK6		Q96A32	MYLPF
Q92882	OSTF1		Q96AP7	ESAM
Q92887	ABCC2		Q96AV8	E2F7
Q92954	PRG4		Q96B86	RGMA
Q92956	TNFRSF14		Q96BY6	DOCK10
Q92994	BRF1		Q96BY9	SARAF
Q93034	CUL5		Q96C19	EFHD2
Q93045	STMN2		Q96CP6	GRAMD1A
Q93063	EXT2		Q96CX2	KCTD12
Q93070	ART4		Q96DA0	ZG16B
Q93077	H2AC6		Q96DU9	PABPC5
Q93079	H2BC9		Q96E29	MTERF3
Q93091	RNASE6		Q96EE4	CCDC126
Q95IE3	HLA-DRB1		Q96FE7	PIK3IP1
Q969E1	LEAP2		Q96FQ6	S100A16
Q969G3	SMARCE1		Q96G03	PGM2
Q969G5	CAVIN3		Q96GW7	BCAN
Q969H8	MYDGF		Q96HC4	PDLIM5
Q969T9	WBP2		Q96HD1	CRELD1
Q96A05	ATP6V1E2		Q96I24	FUBP3
Q96A08	H2BC1		Q96IU4	ABHD14B
Q96A32	MYLPF		Q96IY4	CPB2
Q96AP7	ESAM		Q96J94	PIWIL1
Q96AV8	E2F7		Q96JB1	DNAH8
Q96B86	RGMA		Q96JE9	MAP6
Q96BY6	DOCK10		Q96JF0	ST6GAL2
Q96BY9	SARAF		Q96JK2	DCAF5
Q96C19	EFHD2		Q96KK5	H2AC12
Q96CP6	GRAMD1A		Q96KN2	CNDP1
Q96CX2	KCTD12		Q96KW2	POM121L2
Q96DA0	ZG16B		Q96L21	RPL10L
Q96DU9	PABPC5		Q96L73	NSD1
Q96E29	MTERF3		Q96L93	KIF16B
Q96EE4	CCDC126		Q96LJ8	UBXN10
Q96FE7	PIK3IP1		Q96M43	NBPF4
Q96FQ6	S100A16		Q96M83	CCDC7
Q96G03	PGM2		Q96M93	ADAD1
Q96GW7	BCAN		Q96MA1	DMRTB1
Q96HC4	PDLIM5		Q96MK3	FAM20A
Q96HD1	CRELD1		Q96MM3	ZFP42
Q96I24	FUBP3		Q96MR9	ZNF560
Q96IU4	ABHD14B		Q96MV1	TLCD4
Q96IY4	CPB2		Q96N23	CFAP54
Q96J94	PIWIL1		Q96NW4	ANKRD27
Q96JB1	DNAH8		Q96NZ9	PRAP1
Q96JE9	MAP6		Q96P63	SERPINB12
Q96JF0	ST6GAL2		Q96PD5	PGLYRP2
Q96JK2	DCAF5		Q96PL1	SCGB3A2
Q96KK5	H2AC12		Q96PP8	GBP5
Q96KN2	CNDP1		Q96PV0	SYNGAP1
Q96KW2	POM121L2		Q96QA5	GSDMA
Q96L21	RPL10L		Q96QD8	SLC38A2
Q96L73	NSD1		Q96QE5	TEFM
Q96L93	KIF16B		Q96QR1	SCGB3A1
Q96LJ8	UBXN10		Q96QV1	HHIP
Q96M43	NBPF4		Q96QV6	H2AC1
Q96M83	CCDC7		Q96RD9	FCRL5
Q96M93	ADAD1		Q96S53	TESK2
Q96MA1	DMRTB1		Q96S96	PEBP4
Q96MK3	FAM20A		Q96SN8	CDK5RAP2
Q96MM3	ZFP42		Q96SQ5	ZNF587
Q96MR9	ZNF560		Q96ST8	CEP89
Q96MV1	TLCD4		Q96T21	SECISBP2
Q96N23	CFAP54		Q96T76	MMS19
Q96NW4	ANKRD27		Q99250	SCN2A
[truncated: 357 more rows]

## Sheet: Supplemental Table 4
Table 4: Differentially expressed proteins from limma analysis of plasma segments
Accession
P58335
P54802
P04275
P09960
P14625
P22105
Q76LX8
Q9NQ79
Q16473
P03951
Q16853
P24821
Q12913
P00748
Q8NI99
P18206
P14543
P00747
Q9NZK5
P04196
Q15166
P80108
P13796
O75882
P05160
P01008
P00488
P04180
P02675
Q14624
P0C0L5
P0C0L4
Q12860
Q8NBJ4
P08253
P07357
P13591
P13647
P06681
P22897
Q08380
Q14520
Q9Y5C1
Q04756
P08571
P35858
P02787
P02765
P02768
Q96KN2
P02749
Q08830
P05546
P20848
P17936
Q9BXR6
P04217
Q9Y5Y7
P02743
Q9UK55
P29622
P51884
P06727
P05090
P18428
P01011
P02766
P02750
Q96PD5
P43652
P05154
P01009
P02652
P02748
P49908
P00738
P00751
P43251
P01861
P02647
P05156
P10909
P02741
P02753
P02763
P02656
P19652
P36955
P01042
P05109
P06702
Q06033
P06396
P25311
P00450
P03952
P19823
Q92820
P19827
P02679
P02671
P55290
P07358
P02774
P27169
P02790
P00739
P11226
Q9UGM5
O75015
Q15361
P14151
P0DJI8
A0A0J9YX35
P07988
Q15485
P13598
Q15828
P08637
P05452
P0DJI9
P27918
Q9Y275
P16035
P60709
Q13103
P18065
Q07507
P39059
Q9UMX5
Q96EE4
Q9NQ38
P02654
P24593
P81605
P68133
P24387
Q16819
P28062
O60888
Q92520
P02144
P24592
P30990
Q9H8L6
Q16610
P15144
A0A0B4J1X8
Q10588
P04179
P02655
A0A0C4DH35
P04439
P08603
Q12841
Q6UXH0
Q8WU39
P22466
A0A0A0MRZ8
Q02985
P60985
P29279
P01764
Q14019
P23083
P00740
P23280
P07225
O95445
P20618
P35542
P08697
A0A0B4J1Y9
P12830
P01742
P01817
Q14623
P28066
P02452
P35443
Q08554
P07148
P04070
P23284
P12273
P61769
P04075
P05019
P10321
P61626

## Sheet: Supplemental Table 5
Table 5: Differentially expressed proteins from limma analysis of multi-consensus proteomes
Accession
P02750
P02741
P02748
P06702
P01011
P05109
P02753
Q08830
P02766
P80108
P13796
Q9BXR6
P18428
P01009
P29622
Q15361
P05452
P05154
P00738
Q96EE4
P02671
Q13103
P43652
Q9H8L6
P58335
P55290
Q15828
P16035
P19652
Q9UMX5
P20848
O75882
O75015
P02765
Q9NQ38
P02656
P02652
P24593
Q96KN2
P39059
P00751
Q16819
P07988
Q15166
P05019
Q6UXB8
P06396
P02675
Q07507
Q92820
O60888
P02763
Q9NZK5
P22466
P02768
P24158
P35858
P00450
P08571
P08779
P0DJI8
O95445
Q96PD5
P06727
P28827
P02787
Q14623
Q15485
P04275
P30990
P05090
P09960
P02679
P0DJI9
Q92520
P19823
O00602
P05546
Q06033
Q76LX8
P0C0L4
P14625
Q9Y275
P49908
P14151
P60985
P43251
P17936
P02749
P00740
Q8NBJ4
Q9UK55
Q14624
P23280
P54802
P36955
P00739
P01861
P13598
P12273
P24387
Q10588
Q9UGM5
P08253
P01833
P07148
P19827
Q9NZP8
P51884
P11684
P81605
P08637
P0C0L5
P08493
Q16853
P07358
Q16270
Q9ULI3
P12830
O75071
P02655
Q16706
P18206
A0A0B4J1X8
P00488
P24821
P09382
Q6YHK3
Q8WWZ8
Q12860
P00441
P02533
Q96NZ9
Q04756
P22105
P28062
P55056
P61626
P01344
P15814
Q8WU39
P06681
P05155
P01717
Q02747
Q9UHG2
Q02487
P18065

## Sheet: Supplemental Table 6
Table 6: Proteins within the turquoise module from WGCNA (whole genome correlation network analysis)
Accession
P02750
P01011
P02748
P06702
P05109
P02766
P02741
P80108
P18428
P02753
P05154
P13796
P01009
Q08830
Q9UMX5
Q9BXR6
Q96EE4
P00751
P20848
P43652
P00738
P29622
P16035
P02671
O75882
P39059
P07988
P19652
Q9H8L6
P02765
P24158
P05452
Q6UXB8
Q96PD5
P55290
P24593
Q15361
P02652
P49908
Q9NQ38
P02768
Q15828
Q06033
Q16819
Q13103
P02763
P19827
Q9UK55
Q9NZK5
P05546
O75015
P05019
P19823
Q76LX8
P0DJI9
Q92820
P0DJI8
Q14623
P09960
P35858
P14625
Q92520
Q07507
Q96KN2
Q8NBJ4
P02675
Q14624
P58335
P02679
O60888
Q9NZP8
P02787
P06727
P06396
P43251
O00602
Q15485
P05090
P0C0L4
P14151
P36955
Q9UHG2
P30990
P08571
Q15166
P02656
O95445
P17936
P24387
P00450
P33908
P04275
P06681
P51884
P22466
Q16270
P02749
P05156
P60985
Q9Y275
P01861
P01008
Q6YHK3
P00739
P08253
P12273
O75071
P28827
P00488
P28062
P01833
P23280
Q86U17
P54802
P05155
P00740
P49747
Q10588
P08493
P09382
Q02487
P00441
P07358
P02452
Q8WWZ8
Q9UGM5
P07148
P24821
P13598
P07108
P05362
Q02747
Q09666
O15204
P02747
P11684
P19022
P61769
P02533
P35443
O14786
P0C0L5
Q96NZ9
P22105
Q08380
Q9NS71
P01344
Q04756
Q8WU39
P12830
P08779
P05164
P20933
P78417
P18065
P29144
P02790
P02655
P61626
P07225
P04179
A0A075B6S6
P55056
P01034
Q99497
P07339
P01024
P05556
P80723
P04114
P01717
P26927
P27918
P15814
Q16853
Q86YW5
P81605
Q13232
Q12913
P04180
Q9ULI3
P00746
Q12841
Q2TV78
P02760
O75340
Q9NPH3
P39060
P13591
P07911
P54108
P20851
Q16706
P08637
P07357

## Sheet: Supplemental Table 7
Table 7: 118 differentially expressed plasma proteins in pulmonary TB
			MCR limma		Seg1 limma		Seg2 limma		Seg3 limma		Seg4 limma		WGCNA turquoise module
Uniprot	Gene	Protein names	logFC	adj.P.Val	logFC	adj.P.Val	logFC	adj.P.Val	logFC	adj.P.Val	logFC	adj.P.Val	Z score	adj.P value
P02741	CRP	C-reactive protein	2.33251	2.17e-05	2.56009	2.87e-08	nf	nf	nf	nf	3.88246	4.34e-11	0.92675	1.20655e-08
P05109	S100A8	Protein S100-A8 (Calgranulin-A) (Calprotectin L1L subunit)	2.32269	3.69e-06	2.21807	6.91e-07	2.49302	2.65e-05	nf	nf	2.51327	7.33e-06	0.887223	4.11793e-07
P06702	S100A9	Protein S100-A9 (Calgranulin-B) (Calprotectin L1H subunit)	1.83982	3.59e-06	1.58663	2.86e-05	1.65579	6.32e-05	nf	nf	2.13584	4.74e-06	0.896482	2.05375e-07
Q08830	FGL1	Fibrinogen-like protein 1	1.73551	4.26e-06	nf	nf	1.30341	0.000167	1.84557	0.00011	0.144904	0.635177	0.886911	4.2112e-07
P18428	LBP	Lipopolysaccharide-binding protein	1.53139	4.92e-05	1.67866	2.17e-06	1.36271	0.000829	2.04566	6.44e-05	1.22644	0.000169	0.844017	5.56308e-06
P0DJI9	SAA2	Serum amyloid A-2 protein	1.42527	0.00404	nf	nf	nf	nf	nf	nf	1.9947	0.000255	0.678734	0.00139811
P02750	LRG1	Leucine-rich alpha-2-glycoprotein	1.38922	7.7e-05	1.28618	2.85e-05	1.20578	2.65e-05	2.12539	4.25e-08	1.91614	3.14e-10	0.960747	6.75076e-11
P0DJI8	SAA1	Serum amyloid A-1 protein (SAA)	1.38058	0.002662	nf	nf	nf	nf	nf	nf	2.12776	1.68e-05	0.701833	0.000810214
P00738	HP	Haptoglobin (Zonulin)	1.34753	0.000105	-0.15513	0.858264	1.66535	0.000313	2.0903	0.000774	1.30145	5.15e-05	0.825243	1.36615e-05
P20848	SERPINA2	Putative alpha-1-antitrypsin-related protein (Serpin A2)	1.1077	0.000351	nf	nf	nf	nf	1.10152	7.37e-05	nf	nf	0.791965	5.32532e-05
P07988	SFTPB	Pulmonary surfactant-associated protein B	1.10474	0.000706	nf	nf	nf	nf	nf	nf	1.29385	4.62e-05	0.763044	0.000144708
P01011	SERPINA3	Alpha-1-antichymotrypsin (Serpin A3)	1.08023	3.6e-06	0.901938	7.62e-06	1.03353	1.73e-05	1.25113	1.17e-05	1.18647	2.14e-06	0.914861	4.15785e-08
Q15361	TTF1	Transcription termination factor 1 (TTF-1)	1.04819	9.62e-05	nf	nf	nf	nf	nf	nf	1.28185	5.72e-06	0.84129	6.38329e-06
Q9BXR6	CFHR5	Complement factor H-related protein 5	0.987127	3.29e-05	nf	nf	nf	nf	0.877276	0.00104	nf	nf	0.872241	1.12762e-06
P01861	IGHG4	Immunoglobulin heavy constant gamma 4	0.984331	0.01332	0.486004	0.311939	0.944183	0.012268	nf	nf	0.772582	0.023813	0.621352	0.00451605
O75015	FCGR3B	Low affinity immunoglobulin gamma Fc region receptor III-B (CD antigen CD16b)	0.957491	0.000374	nf	nf	nf	nf	nf	nf	1.45227	2.24e-06	0.795621	4.64204e-05
P02748	C9	Complement component C9	0.912235	2.61e-05	0.696463	0.000725	1.14609	4.22e-07	1.21628	9.9e-06	0.88137	2.24e-06	0.940616	2.12659e-09
P13796	LCP1	Lymphocyte cytosolic protein 1 (L-plastin)	0.846527	0.000333	0.831024	5.58e-05	0.619425	0.004209	nf	nf	nf	nf	0.87851	7.51708e-07
P01009	SERPINA1	Alpha-1-antitrypsin (Serpin A1)	0.810779	6.23e-05	0.610636	0.000636	0.872886	0.000169	0.905754	4.39e-05	0.78864	0.000463	0.873057	1.07093e-06
P02763	ORM1	Alpha-1-acid glycoprotein 1	0.805488	0.001358	0.850476	0.001789	0.51757	0.12956	0.242262	0.656043	1.4919	3.42e-07	0.751681	0.000206549
P02671	FGA	Fibrinogen alpha chain	0.804652	0.000108	0.650687	0.038348	0.8832	0.000101	0.51585	0.139156	0.921979	4.34e-06	0.85213	3.63693e-06
P0C0L4	C4A	Complement C4-A	0.785604	0.006657	0.528695	0.072039	1.13694	0.002999	nf	nf	nf	nf	0.671478	0.00164364
P00739	HPR	Haptoglobin-related protein	0.760185	0.011955	0.070668	0.923122	0.705964	0.038133	0.684868	0.062219	0.735487	0.029217	0.636123	0.00341351
Q9Y275	TNFSF13B	Tumour necrosis factor ligand superfamily member 13B (B lymphocyte stimulator)	0.753491	0.00732	nf	nf	nf	nf	nf	nf	0.953685	0.000408	0.667761	0.00178274
Q92820	GGH	Gamma-glutamyl hydrolase	0.733338	0.001189	0.608302	0.021917	0.577768	0.012268	nf	nf	1.17191	0.000239	0.764817	0.000136655
Q10588	BST1	Bone marrow stromal antigen 1 (CD antigen CD157) (ADP-ribosyl cyclase 2)	0.697587	0.017369	nf	nf	nf	nf	nf	nf	0.858863	0.004628	0.617759	0.00482434
Q06033	ITIH3	Inter-alpha-trypsin inhibitor heavy chain H3	0.694408	0.005618	0.877583	0.000528	0.675867	0.013401	nf	nf	0.720841	0.004554	0.687626	0.0011397
Q9NZK5	ADA2	Adenosine deaminase 2	0.683024	0.001378	0.494172	0.032371	nf	nf	nf	nf	nf	nf	0.763777	0.000141333
P04275	VWF	von Willebrand factor	0.674384	0.003636	1.25503	0.000814	nf	nf	nf	nf	nf	nf	0.71527	0.000576226
P09960	LTA4H	Leukotriene A-4 hydrolase	0.658253	0.003786	0.676398	0.001421	nf	nf	nf	nf	nf	nf	0.713665	0.000600745
P18065	IGFBP2	Insulin-like growth factor-binding protein 2	0.658192	0.049876	nf	nf	nf	nf	nf	nf	1.11298	0.000917	0.532545	0.0189051
P00751	CFB	Complement factor B	0.634048	0.000654	0.433886	0.059345	0.690325	0.000649	0.629923	0.026341	0.516662	0.002315	0.808226	2.82944e-05
P00740	F9	Coagulation factor IX (Christmas factor)	0.623835	0.009142	nf	nf	nf	nf	0.215364	0.391166	1.03301	0.016051	0.665419	0.00187528
P14151	SELL	L-selectin (CD antigen CD62L)	0.621461	0.008017	nf	nf	nf	nf	0.150713	0.468213	1.29666	7.33e-06	0.675301	0.00151013
P19652	ORM2	Orosomucoid-2 (Alpha-1-acid glycoprotein 2)	0.610829	0.000334	0.493444	0.012096	0.39226	0.282153	0.316728	0.391166	1.03146	3.33e-05	0.846818	4.81692e-06
P00450	CP	Ceruloplasmin	0.605995	0.002514	0.460522	0.016505	0.678708	0.000449	0.532091	0.057189	0.531014	0.004208	0.748991	0.000224093
Q8NBJ4	GOLM1	Golgi membrane protein 1	0.601899	0.009765	nf	nf	0.645908	0.006658	nf	nf	nf	nf	0.664267	0.00192225
Q8WU39	MZB1	Marginal zone B- and B1-cell-specific protein	0.600221	0.04489	nf	nf	nf	nf	nf	nf	0.738323	0.008545	0.546822	0.0154025
P08571	CD14	Monocyte differentiation antigen CD14	0.592148	0.002662	0.38677	0.013418	nf	nf	0.77039	0.000893	nf	nf	0.747796	0.000232288
Q15485	FCN2	Ficolin-2 (Ficolin-B) (L-ficolin)	0.589411	0.003636	0.209952	0.611956	nf	nf	0.272025	0.314682	1.05215	6.61e-05	0.72887	0.000400195
P08637	FCGR3A	Low affinity immunoglobulin gamma Fc region receptor III-A (CD16a antigen)	0.564082	0.028633	nf	nf	nf	nf	nf	nf	1.00132	0.000239	0.595046	0.0071974
P24821	TNC	Tenascin C (Glioma-associated-extracellular matrix antigen)	0.559948	0.037033	0.497219	0.013464	nf	nf	nf	nf	nf	nf	0.570919	0.0106797
P02675	FGB	Fibrinogen beta chain	0.55859	0.000722	0.525928	0.042051	0.659486	0.001005	nf	nf	0.381897	0.088388	0.818557	1.83476e-05
P02679	FGG	Fibrinogen gamma chain	0.549414	0.003848	0.622583	0.023451	0.786263	0.004019	0.394949	0.319336	0.427575	0.041995	0.731558	0.000371439
Q9UGM5	FETUB	Fetuin-B	0.547609	0.018024	nf	nf	nf	nf	0.151474	0.590062	1.39646	6.96e-07	0.630908	0.00377405
P14625	HSP90B1	Endoplasmin	0.542766	0.007261	0.702529	0.001421	nf	nf	nf	nf	nf	nf	0.695399	0.000947811
P13598	ICAM2	Intercellular adhesion molecule 2 (CD antigen CD102)	0.537321	0.015495	nf	nf	nf	nf	-0.02931	0.913808	1.04418	0.000108	0.643913	0.00292818
Q14624	ITIH4	Inter-alpha-trypsin inhibitor heavy chain H4	0.497722	0.010419	0.327773	0.043535	0.525654	0.005182	nf	nf	0.198576	0.482184	0.67915	0.00138499
P28062	PSMB8	Proteasome subunit beta type-8	0.481872	0.041205	nf	nf	nf	nf	nf	nf	0.719541	0.002315	0.568892	0.0110252
P24387	CRHBP	Corticotropin-releasing factor-binding protein	0.475984	0.016216	nf	nf	nf	nf	nf	nf	0.620638	0.002086	0.653097	0.00243074
P61626	LYZ	Lysozyme C	0.429824	0.041929	nf	nf	nf	nf	nf	nf	0.409293	0.049494	0.577081	0.00968268
P0C0L5	C4B	Complement C4-B	0.417792	0.02996	0.293028	0.353806	0.738078	0.000649	nf	nf	0.103249	0.635177	0.620809	0.00456161
Q9UK55	SERPINA10	Protein Z-dependent protease inhibitor (Serpin A10)	0.405411	0.010336	0.32904	0.054744	0.234444	0.453853	0.454902	0.02397	nf	nf	0.715576	0.000571642
P05546	SERPIND1	Heparin cofactor 2 (Serpin D1)	0.366169	0.005285	0.124592	0.65821	0.369593	0.030488	0.481192	0.026992	0.233183	0.153865	0.804046	3.34726e-05
P07358	C8B	Complement component C8 beta chain	0.363275	0.031687	0.051885	0.830514	0.581185	0.010095	0.508591	0.097905	0.383932	0.028421	0.636712	0.00337459
P06681	C2	Complement C2	0.313304	0.045453	0.260683	0.111394	0.325768	0.024225	0.283088	0.316001	nf	nf	0.619317	0.00468865
P00488	F13A1	Coagulation factor XIII A chain	-0.33254	0.034893	-0.47068	0.007809	-0.32582	0.04909	nf	nf	nf	nf	-0.642413	0.00301686
P19827	ITIH1	Inter-alpha-trypsin inhibitor heavy chain H1	-0.33413	0.023227	-0.42369	0.021917	-0.36526	0.040574	nf	nf	-0.44766	0.007081	-0.692024	0.0010275
P49908	SELENOP	Selenoprotein P	-0.3422	0.00732	-0.56939	0.001132	-0.97569	0.001911	-0.62752	0.005422	0.378026	0.019462	-0.801968	3.63355e-05
P36955	SERPINF1	Pigment epithelium-derived factor (Serpin F1)	-0.3577	0.011955	-0.35296	0.016505	nf	nf	-0.39497	0.057189	-0.51585	0.003585	-0.735099	0.00033625
P43251	BTD	Biotinidase	-0.40902	0.008636	nf	nf	-0.67081	0.006658	-0.50922	0.009849	-0.51704	0.016526	-0.729101	0.000397648
Q92520	FAM3C	Interleukin-like EMT inducer	-0.41864	0.004151	nf	nf	nf	nf	nf	nf	-0.44936	0.00291	-0.778311	8.69352e-05
Q04756	HGFAC	Hepatocyte growth factor activator	-0.42258	0.040991	-0.50296	0.003254	-0.46058	0.068797	nf	nf	-0.47511	0.220665	-0.582943	0.00880548
P19823	ITIH2	Inter-alpha-trypsin inhibitor heavy chain H2	-0.42316	0.004487	-0.45014	0.017594	-0.9027	0.005127	nf	nf	-0.38465	0.037875	-0.770033	0.00011514
P22105	TNXB	Tenascin-X	-0.43106	0.041191	-0.56794	0.003312	nf	nf	nf	nf	nf	nf	-0.579821	0.00926436
Q16853	AOC3	Membrane primary amine oxidase	-0.44861	0.02996	-0.53075	0.011246	nf	nf	nf	nf	nf	nf	-0.610574	0.00549264
Q96PD5	PGLYRP2	Peptidoglycan recognition protein 2	-0.45041	0.002958	-0.69439	0.000329	-0.55897	0.030211	-0.57408	0.00389	-0.39984	0.030594	-0.788033	6.15451e-05
Q76LX8	ADAMTS13	von Willebrand factor-cleaving protease	-0.46595	0.006612	-0.63562	0.003863	nf	nf	nf	nf	nf	nf	-0.723851	0.000458931
P12830	CDH1	Cadherin-1	-0.48678	0.031687	nf	nf	nf	nf	nf	nf	-0.43687	0.023493	-0.595937	0.00708923
P02768	ALB	Albumin	-0.50757	0.001742	-0.74149	0.000725	-0.69269	6.37e-05	-0.55193	0.005422	-0.17211	0.371767	-0.794375	4.86593e-05
P08253	MMP2	Matrix metalloproteinase-2	-0.50967	0.018123	nf	nf	-0.57763	0.010563	nf	nf	nf	nf	-0.636651	0.00337862
O75882	ATRN	Attractin	-0.51862	0.000374	-0.68433	0.000263	-0.70591	0.001109	nf	nf	nf	nf	-0.872975	1.07649e-06
P02787	TF	Serotransferrin (Siderophilin)	-0.51935	0.003151	-0.84309	0.000381	-0.88435	0.000101	nf	nf	0.00321	0.991493	-0.754198	0.000191204
P81605	DCD	Dermcidin	-0.52176	0.028633	nf	nf	nf	nf	nf	nf	-0.7145	0.00138	-0.601001	0.00649895
P02655	APOC2	Apolipoprotein C-II	-0.52391	0.032184	nf	nf	nf	nf	nf	nf	-0.96422	0.004993	-0.587676	0.0081452
P51884	LUM	Lumican	-0.52852	0.025986	-0.86796	0.000258	-0.4946	0.087327	-0.7334	0.004979	-0.46395	0.006686	-0.607776	0.00577258
P02765	AHSG	Alpha-2-HS-glycoprotein (Fetuin-A)	-0.52974	0.000375	-0.73652	0.000529	-1.09682	6.32e-05	-0.63019	0.001514	0.242547	0.410059	-0.866423	1.61283e-06
P02749	APOH	Apolipoprotein H	-0.54098	0.008753	-0.50828	0.006641	-0.81255	0.000649	-1.02821	0.000335	0.172458	0.536012	-0.681456	0.00131429
P05090	APOD	Apolipoprotein D	-0.55975	0.003716	-0.4382	0.013261	-0.4894	0.084014	-1.04641	0.005253	-0.44935	0.016849	-0.732119	0.000365668
P06396	GSN	Gelsolin	-0.58271	0.000709	-0.82426	0.000609	-0.63513	0.002444	-0.44839	0.197552	-0.4378	0.00775	-0.812867	2.33673e-05
P24593	IGFBP5	Insulin-like growth factor-binding protein 5	-0.63486	0.000614	nf	nf	nf	nf	nf	nf	-0.57021	0.00138	-0.812837	2.33967e-05
O95445	APOM	Apolipoprotein M	-0.64361	0.002662	nf	nf	nf	nf	nf	nf	-0.6672	0.020303	-0.737312	0.000315718
P06727	APOA4	Apolipoprotein A-IV	-0.64843	0.002958	-0.58235	0.001421	-0.18309	0.725496	-1.13745	0.00011	-0.95143	0.001088	-0.730791	0.000379459
Q9H8L6	MMRN2	Multimerin-2 (EMILIN-3)	-0.65954	0.000147	nf	nf	nf	nf	nf	nf	-0.4997	0.00363	-0.864941	1.76217e-06
P35858	IGFALS	Insulin-like growth factor-binding protein complex acid labile subunit	-0.66615	0.002482	-0.69088	0.021382	-0.48481	0.060672	-1.06025	0.004475	nf	nf	-0.740381	0.000289016
P07148	FABP1	Fatty acid-binding protein	-0.69723	0.021165	nf	nf	nf	nf	nf	nf	-0.59116	0.037402	-0.604581	0.00610642
P55290	CDH13	Cadherin-13 (Heart Cadherin)	-0.69762	0.000233	nf	nf	-0.5921	0.00161	nf	nf	-0.67434	0.002086	-0.841249	6.39625e-06
Q9NQ38	SPINK5	Serine protease inhibitor Kazal-type 5	-0.72457	0.000388	nf	nf	nf	nf	nf	nf	-0.59756	0.001378	-0.813911	2.23661e-05
P17936	IGFBP3	Insulin-like growth factor-binding protein 3	-0.74571	0.008636	nf	nf	nf	nf	-1.48126	0.000795	-0.38939	0.167924	-0.658017	0.00219455
Q16819	MEP1A	Meprin A subunit alpha	-0.75602	0.000683	nf	nf	nf	nf	nf	nf	-0.63464	0.002086	-0.786954	6.40055e-05
Q15166	PON3	Serum paraoxonase/lactonase 3	-0.7689	0.000706	-0.50127	0.047756	nf	nf	nf	nf	-0.37088	0.19052	-0.781669	7.73085e-05
P16035	TIMP2	Metalloproteinase inhibitor 2	-0.77108	0.000317	nf	nf	nf	nf	nf	nf	nf	nf	-0.820615	1.67767e-05
Q9UMX5	NENF	Neudesin (Cell immortalization-related protein 2)	-0.77524	0.000334	nf	nf	nf	nf	nf	nf	-0.59571	0.001282	-0.816706	1.98675e-05
P05452	CLEC3B	Tetranectin (C-type lectin domain family 3 member B)	-0.77742	0.000105	nf	nf	nf	nf	nf	nf	-0.67542	0.000249	-0.859865	2.36805e-06
P39059	COL15A1	Collagen alpha-1(XV) chain	-0.77947	0.000654	nf	nf	nf	nf	nf	nf	-0.65671	0.001282	-0.786937	6.40453e-05
P58335	ANTXR2	Anthrax toxin receptor 2	-0.7864	0.000221	-0.99585	1.04e-05	nf	nf	nf	nf	nf	nf	-0.831776	1.01178e-05
P02656	APOC3	Apolipoprotein C-III	-0.79021	0.000388	-0.6389	0.007381	nf	nf	nf	nf	-1.3588	3.52e-05	-0.805372	3.17485e-05
P43652	AFM	Afamin (Alpha-albumin)	-0.79545	0.000115	-0.78471	0.000371	-0.74194	0.000517	-1.12204	0.00011	-0.72954	0.000408	-0.849381	4.21195e-06
P02652	APOA2	Apolipoprotein A-II	-0.79869	0.000471	-0.79783	0.000662	-0.94759	0.006658	-1.21876	0.003197	-1.01292	6.11e-05	-0.797916	4.25276e-05
O60888	CUTA	Acetylcholinesterase-associated protein	-0.79903	0.001195	nf	nf	nf	nf	nf	nf	nf	nf	-0.757372	0.000173244
Q96KN2	CNDP1	Carnosine dipeptidase 1	-0.81258	0.000628	-0.75891	0.00622	-0.73439	0.000216	-0.81237	0.005422	nf	nf	-0.786167	6.58531e-05
Q14623	IHH	Indian hedgehog protein	-0.82646	0.003636	nf	nf	nf	nf	nf	nf	-0.58702	0.029217	-0.702529	0.000796385
P60985	KRTDAP	Keratinocyte differentiation-associated protein	-0.82724	0.008617	nf	nf	nf	nf	nf	nf	-0.786	0.01073	-0.654376	0.0023674
P29622	SERPINA4	Kallistatin (Kallikrein inhibitor) (Serpin A4)	-0.87685	9.62e-05	-0.98049	1.54e-05	nf	nf	-0.92496	4.4e-05	-0.68795	0.003765	-0.854335	3.2262e-06
P05154	SERPINA5	Plasma serine protease inhibitor (Serpin A5)	-0.8849	0.000105	-0.91768	0.000636	-0.82978	9.59e-05	nf	nf	-1.16724	3.71e-05	-0.847839	4.56763e-06
P80108	GPLD1	Phosphatidylinositol-glycan-specific phospholipase D (Glycoprotein phospholipase D)	-0.8852	0.000333	-1.21513	1.38e-05	-1.08179	0.000449	nf	nf	nf	nf	-0.878238	7.65401e-07
P22466	GAL	Galanin peptides	-0.91413	0.001431	nf	nf	nf	nf	nf	nf	-0.69754	0.008595	-0.741234	0.000281946
Q15828	CST6	Cystatin-M (Cystatin-6)	-0.93193	0.000233	-0.08066	0.750143	nf	nf	nf	nf	-0.87564	0.000156	-0.81514	2.12365e-05
P05019	IGF1	Insulin-like growth factor I (Somatomedin-C)	-0.95836	0.000706	nf	nf	nf	nf	nf	nf	-0.65346	0.045252	-0.767395	0.000125629
P30990	NTS	Neurotensin/neuromedin N	-0.96153	0.003678	nf	nf	nf	nf	nf	nf	-0.85057	0.00363	-0.694323	0.000972639
Q96EE4	CCDC126	Coiled-coil domain-containing protein 126	-0.98423	0.000108	nf	nf	nf	nf	nf	nf	-0.72012	0.001312	-0.836938	7.90868e-06
P02766	TTR	Transthyretin (Prealbumin)	-0.99444	9.53e-06	-1.10753	1.54e-05	-0.93827	0.000169	-1.44899	4.87e-07	-0.83391	0.000249	-0.898056	1.81303e-07
P54802	NAGLU	Alpha-N-acetylglucosaminidase	-1.15363	0.011862	-1.33486	0.000728	nf	nf	nf	nf	nf	nf	-0.625055	0.00421548
Q07507	DPT	Dermatopontin (Tyrosine-rich acidic matrix protein) (TRAMP)	-1.17563	0.000928	nf	nf	nf	nf	nf	nf	-1.0707	0.000964	-0.748715	0.000225964
Q13103	SPP2	Secreted phosphoprotein 24 (Secreted phosphoprotein 2)	-1.18219	0.000115	nf	nf	nf	nf	nf	nf	-1.13207	0.000463	-0.824168	1.43366e-05
P12273	PIP	Prolactin-inducible protein	-1.18225	0.016156	nf	nf	nf	nf	nf	nf	-0.96152	0.039333	-0.606973	0.00585506
P23280	CA6	Carbonic anhydrase 6	-1.21806	0.011694	nf	nf	nf	nf	nf	nf	-1.29587	0.017514	-0.625278	0.00419795
P02753	RBP4	Retinol-binding protein 4	-1.22673	4.26e-06	-1.19889	2.86e-05	nf	nf	nf	nf	-1.58495	4.13e-07	-0.89956	1.6062e-07

## Sheet: Supplemental Table 8
Table 8: Gene ontology enrichment of differentially expressed proteins by biological process using ShinyGO
Enrichment FDR	nGenes	Pathway Genes	Fold Enrichment	Pathway	Genes
0.0185157	2	2	38.1193	Regulation of plasma lipoprotein oxidation	APOA4 APOM
0.0185157	2	2	38.1193	Negative regulation of plasma lipoprotein oxidation	APOA4 APOM
0.0185157	2	2	38.1193	Negative regulation of cholesterol import	APOA2 APOC3
0.0185157	2	2	38.1193	Neutrophil aggregation	S100A8 S100A9
0.0185157	2	2	38.1193	Negative regulation of sterol import	APOA2 APOC3
0.0418029	2	3	25.4128	Negative regulation of triglyceride catabolic process	APOC3 GPLD1
0.0418029	2	3	25.4128	Negative regulation of very-low-density lipoprotein particle remodeling	APOC3 APOA2
0.0418029	2	3	25.4128	Sequestering of zinc ion	S100A8 S100A9
0.0418029	2	3	25.4128	Plasma lipoprotein particle oxidation	APOA4 APOM
0.00670794	3	5	22.8716	Regulation of very-low-density lipoprotein particle remodeling	APOC3 APOC2 APOA2
0.00670794	3	5	22.8716	Positive regulation of lipoprotein lipase activity	APOA4 APOC2 APOH
0.00188642	4	8	19.0596	Regulation of triglyceride catabolic process	APOA4 APOC3 APOC2 GPLD1
0.00188642	4	8	19.0596	Phospholipid efflux	APOA4 APOC3 APOA2 APOC2
0.00188642	4	8	19.0596	Chylomicron remodeling	APOA4 APOC2 APOC3 APOA2
0.0106922	3	6	19.0596	Positive regulation of insulin-like growth factor receptor signaling pathway	IGF1 IGFBP5 IGFBP3
0.0106922	3	6	19.0596	Positive regulation of triglyceride lipase activity	APOA4 APOC2 APOH
0.0106922	3	6	19.0596	Positive regulation of apoptotic cell clearance	C4A C4B_2 C2
0.000567357	5	11	17.3269	High-density lipoprotein particle clearance	APOC3 APOC2 APOM APOA2 GPLD1
0.00313417	4	9	16.9419	Chylomicron assembly	APOA4 APOC3 APOA2 APOC2
0.00012364	6	14	16.3368	High-density lipoprotein particle remodeling	APOA2 APOM APOA4 APOC3 ALB APOC2
0.0166856	3	7	16.3368	Negative regulation of sterol transport	APOA2 APOC3 APOC2
0.0166856	3	7	16.3368	Negative regulation of cholesterol transport	APOA2 APOC3 APOC2
0.00123665	5	13	14.6613	Reverse cholesterol transport	APOA4 APOC3 APOC2 APOA2 APOM
0.0225937	3	8	14.2947	Negative regulation of lipid catabolic process	APOC3 APOA2 GPLD1
0.0225937	3	8	14.2947	Positive regulation of triglyceride metabolic process	APOA4 APOC2 GPLD1
0.0225937	3	8	14.2947	Regulation of apoptotic cell clearance	C4A C4B_2 C2
0.00580697	4	11	13.8616	Opsonization	LBP FCN2 CRP C4B_2
0.00580697	4	11	13.8616	Very-low-density lipoprotein particle remodeling	APOA4 APOC3 APOC2 APOA2
0.00580697	4	11	13.8616	Regulation of insulin-like growth factor receptor signaling pathway	IGFBP2 IGFBP5 IGFBP3 IGF1
0.00737115	4	12	12.7064	Triglyceride-rich lipoprotein particle remodeling	APOA4 APOA2 APOC3 APOC2
0.0311102	3	9	12.7064	Positive regulation of vasoconstriction	FGG FGA HEL-S-78p
0.00979637	4	13	11.729	Positive regulation of lipid catabolic process	APOA4 APOC2 APOA2 FABP1
0.00979637	4	13	11.729	Regulation of triglyceride metabolic process	APOA4 APOC3 APOC2 GPLD1
0.0406169	3	10	11.4358	High-density lipoprotein particle assembly	APOA4 APOA2 APOM
0.0014376	6	22	10.3962	Regulation of lipid catabolic process	APOA4 APOC3 APOC2 APOA2 FABP1 GPLD1
0.0481964	3	11	10.3962	Leukocyte migration involved in inflammatory response	S100A8 S100A9 LBP
0.0481964	3	11	10.3962	Detection of external biotic stimulus	PGLYRP2 LBP C4B_2
0.00151182	6	23	9.94416	Protein-containing complex remodeling	APOA4 APOA2 APOM APOC3 APOC2 ALB
0.00151182	6	23	9.94416	Protein-lipid complex remodeling	APOA4 APOA2 APOM APOC3 APOC2 ALB
0.00151182	6	23	9.94416	Plasma lipoprotein particle remodeling	APOA4 APOA2 APOM APOC3 APOC2 ALB
0.00151182	6	23	9.94416	Neutral lipid catabolic process	APOA4 APOC3 APOA2 APOC2 GPLD1 FABP1
0.00151182	6	23	9.94416	Acylglycerol catabolic process	APOA4 APOC3 APOA2 APOC2 GPLD1 FABP1
0.00580697	5	20	9.52982	Triglyceride catabolic process	APOA4 APOC3 APOC2 GPLD1 FABP1
0.00580697	5	20	9.52982	Plasminogen activation	APOH FGG FGA HEL-S-78p CLEC3B
0.00580697	5	20	9.52982	Plasma lipoprotein particle assembly	APOA4 APOA2 APOM APOC3 APOC2
0.018324	4	16	9.52982	Insulin-like growth factor receptor signaling pathway	IGFBP2 IGFBP5 IGFBP3 IGF1
0.018324	4	16	9.52982	Regulation of lipoprotein lipase activity	APOA4 APOC3 APOC2 APOH
0.00670794	5	21	9.07602	Protein-lipid complex assembly	APOA4 APOA2 APOM APOC3 APOC2
7.40922e-05	9	38	9.02825	Zymogen activation	F9 HGFAC HP HPR APOH FGG FGA HEL-S-78p CLEC3B
0.0213466	4	17	8.96924	Detection of chemical stimulus	LBP CA6 PIP C4B_2
0.000386583	8	36	8.47095	Acute-phase response	LBP AHSG ITIH4 CRP SAA2 SERPINA3 ORM2 HP
0.00383042	6	28	8.16841	Protein activation cascade	FGG FGA HEL-S-78p APOH F9 VWF
0.00383042	6	28	8.16841	Blood coagulation, fibrin clot formation	FGG FGA HEL-S-78p APOH F9 VWF
0.0106922	5	24	7.94151	Cholesterol efflux	APOA4 APOM APOC3 APOA2 APOC2
0.012158	5	25	7.62385	Negative regulation of lipid metabolic process	APOC3 APOA2 APOD APOC2 GPLD1
0.0358284	4	20	7.62385	Phagocytosis, recognition	LBP FCN2 CRP C4B_2
0.0358284	4	20	7.62385	Cytolysis	LBP LYZ C9 CFHR5
0.00580697	6	31	7.37792	Glycerolipid catabolic process	APOA4 APOC3 APOA2 APOC2 GPLD1 FABP1
0.00580697	6	31	7.37792	Plasma lipoprotein particle organization	APOA4 APOA2 APOM APOC3 APOC2 ALB
0.0415351	4	21	7.26081	Negative regulation of lipid localization	CRP APOA2 APOC3 APOC2
0.00645149	6	32	7.14736	Protein-lipid complex subunit organization	APOA4 APOA2 APOM APOC3 APOC2 ALB
0.044813	4	22	6.93078	Hyaluronan metabolic process	ITIH4 ITIH1 ITIH2 ITIH3
0.044813	4	22	6.93078	Vasoconstriction	CRP FGG FGA HEL-S-78p
0.00383042	7	40	6.67087	Triglyceride metabolic process	APOA4 APOC3 APOH APOC2 GPLD1 APOA2 FABP1
0.000104247	11	64	6.55175	Acute inflammatory response	LBP HP HPR AHSG ITIH4 CRP SAA2 S100A8 APOA2 SERPINA3 ORM2
0.00425568	7	41	6.50817	Retinoid metabolic process	HEL111 RBP4 APOA4 APOC3 APOA2 APOC2 APOM
4.32748e-07	18	108	6.35321	Platelet degranulation	IGF1 ITIH4 SPP2 TF APOH SERPINA4 VWF AHSG ITIH3 ALB CLEC3B FGG FGA HEL-S-78p SERPINA3 FAM3C ORM2 SELENOP
0.00188642	8	48	6.35321	Toll-like receptor signaling pathway	CD14 LBP S100A8 S100A9 HEL-S-125m FGG FGA HEL-S-78p
0.0269987	5	31	6.14827	Complement activation, classical pathway	CRP C9 C2 C4A C4B_2
0.00580697	7	44	6.06443	Diterpenoid metabolic process	HEL111 RBP4 APOA4 APOC3 APOA2 APOC2 APOM
0.00624833	7	45	5.92966	Acylglycerol metabolic process	APOA4 APOC3 APOH APOA2 APOC2 GPLD1 FABP1
0.00670794	7	46	5.80076	Neutral lipid metabolic process	APOA4 APOC3 APOH APOA2 APOC2 GPLD1 FABP1
0.00822535	7	48	5.55906	Terpenoid metabolic process	HEL111 RBP4 APOA4 APOC3 APOA2 APOC2 APOM
0.0418029	5	35	5.44561	Humoral immune response mediated by circulating immunoglobulin	CRP C9 C2 C4A C4B_2
0.0446533	5	36	5.29434	Cholesterol homeostasis	APOA4 APOC3 APOA2 APOC2 APOM
0.0446533	5	36	5.29434	Sterol homeostasis	APOA4 APOC3 APOA2 APOC2 APOM
0.0486804	5	37	5.15125	Positive regulation of peptide hormone secretion	FGA FGG HEL-S-78p RBP4 GPLD1
0.0112012	7	52	5.13144	Isoprenoid metabolic process	HEL111 RBP4 APOA4 APOC3 APOA2 APOC2 APOM
0.0246981	6	45	5.08257	Regulation of complement activation	C9 CFHR5 C2 C4A C4B_2 CFB
0.00670794	8	61	4.99925	Pattern recognition receptor signaling pathway	CD14 LBP S100A8 S100A9 HEL-S-125m FGG FGA HEL-S-78p
0.00670794	8	61	4.99925	Complement activation	CRP FCN2 C4A C4B_2 C9 C2 CFB CFHR5
0.0151847	7	55	4.85154	Regulation of humoral immune response	SPINK5 C9 CFHR5 C2 C4A C4B_2 CFB
1.17326e-05	18	143	4.79823	Negative regulation of endopeptidase activity	TIMP2 FETUB SERPIND1 SERPINA4 AHSG SERPINA5 SERPINA3 SERPINA10 FABP1 ITIH4 ITIH1 SPP2 SPINK5 ITIH2 ITIH3 CST6 C4A C4B_2
1.62758e-05	18	148	4.63613	Negative regulation of peptidase activity	TIMP2 FETUB SERPIND1 SERPINA4 SPINK5 AHSG SERPINA5 SERPINA3 SERPINA10 FABP1 ITIH4 ITIH1 SPP2 ITIH2 ITIH3 CST6 C4A C4B_2
0.0206443	7	59	4.52262	Regulation of plasma lipoprotein particle levels	APOA4 APOC3 APOA2 APOC2 APOM GPLD1 ALB
0.0418029	6	51	4.48462	Positive regulation of hormone secretion	FGA GAL FGG HEL-S-78p RBP4 GPLD1
0.0439869	6	52	4.39838	Cellular oxidant detoxification	APOA4 S100A9 FABP1 ALB APOM HP
0.0237206	7	61	4.37434	Response to ethanol	TNC GGH RBP4 S100A8 GSN CD14 CRHBP
3.83071e-05	18	161	4.26178	Humoral immune response	TF CRP FCN2 S100A9 C4A C4B_2 BST1 FGA HEL-S-78p C9 SPINK5 C2 CFB CFHR5 LYZ S100A8 PGLYRP2 DCD
0.00151182	12	108	4.23547	Protein processing	F9 HGFAC HP HPR APOH FGG FGA HEL-S-78p GSN IHH CLEC3B ADAMTS13
0.00123665	13	121	4.09546	Defense response to bacterium	LYZ TF LBP PGLYRP2 FCN2 FGA HEL-S-78p SPINK5 DCD HP CRP S100A8 S100A9
0.0356256	7	66	4.04295	Positive regulation of peptide secretion	FGA FGG HEL-S-78p S100A8 IGF1 RBP4 GPLD1
0.0106922	9	85	4.03616	Antimicrobial humoral response	TF S100A9 FGA HEL-S-78p SPINK5 LYZ S100A8 PGLYRP2 DCD
7.40922e-05	18	173	3.96617	Post-translational protein modification
1.17326e-05	22	212	3.95577	Regulation of endopeptidase activity	TIMP2 FETUB SERPIND1 SERPINA4 AHSG SERPINA5 SERPINA3 SERPINA10 S100A8 S100A9 FABP1 ITIH4 ITIH1 SPP2 SPINK5 ITIH2 ITIH3 CST6 C4A C4B_2 GSN PSMB8
2.12884e-05	22	226	3.71073	Regulation of peptidase activity	TIMP2 FETUB SERPIND1 SERPINA4 SPINK5 AHSG SERPINA5 SERPINA3 SERPINA10 S100A8 S100A9 FABP1 ITIH4 ITIH1 SPP2 ITIH2 ITIH3 CST6 C4A C4B_2 GSN PSMB8
0.00015883	18	185	3.7089	Negative regulation of proteolysis	TIMP2 FETUB SERPIND1 SERPINA4 SPINK5 AHSG SERPINA5 SERPINA3 SERPINA10 FABP1 ITIH4 ITIH1 SPP2 ITIH2 ITIH3 CST6 C4A C4B_2
0.00533646	12	127	3.60182	Protein maturation	F9 HGFAC HP HPR APOH FGG FGA HEL-S-78p GSN IHH CLEC3B ADAMTS13
7.40922e-05	20	212	3.59616	Negative regulation of hydrolase activity	TIMP2 FETUB SERPIND1 SERPINA4 APOC3 SPINK5 AHSG APOA2 SERPINA5 SERPINA3 SERPINA10 FABP1 ITIH4 ITIH1 SPP2 ITIH2 ITIH3 CST6 C4A C4B_2
0.00475341	13	145	3.41759	Response to metal ion	CDH1 GPLD1 CRHBP FGG FGA HEL-S-78p IGFBP2 GGH S100A8 GSN CD14 CUTA TF
0.0317276	9	103	3.33081	Response to alcohol	CDH1 TNC GGH RBP4 S100A8 GSN CD14 GPLD1 CRHBP
0.0232214	10	118	3.23045	Regulation of lipid metabolic process	APOA4 APOC3 APOC2 APOA2 APOD GAL GOLM1 FABP1 GPLD1 SERPINA3
0.0111792	12	145	3.1547	Lipid transport	APOA4 RBP4 APOA2 APOM APOC3 APOC2 GAL LBP FABP1 SERPINA5 APOD APOH
0.00895705	13	160	3.09719	Lipid localization	APOA4 RBP4 APOA2 APOM APOC3 APOC2 GAL LBP CRP FABP1 SERPINA5 APOD APOH
0.00019067	24	317	2.886	Regulation of proteolysis	TIMP2 FETUB SERPIND1 SERPINA4 SPINK5 AHSG SERPINA5 SERPINA3 SERPINA10 GPLD1 S100A8 S100A9 FABP1 ITIH4 ITIH1 SPP2 GSN ITIH2 ITIH3 CST6 C4A C4B_2 PSMB8 CLEC3B
0.0366345	11	149	2.81417	Phagocytosis	LBP AHSG APOA2 FCN2 GSN C4A C4B_2 C2 CRP CD14 FCGR3A
0.000671398	23	321	2.73129	Negative regulation of catalytic activity	TIMP2 FETUB SERPIND1 SERPINA4 APOC3 AOC3 SPINK5 AHSG APOA2 SERPINA5 SERPINA3 SERPINA10 FABP1 HP ITIH4 ITIH1 SPP2 ITIH2 ITIH3 CST6 C4A C4B_2 APOC2
0.00979637	16	230	2.65178	Response to inorganic substance	CDH1 APOA4 GPLD1 CRHBP FABP1 FGG FGA HEL-S-78p HP IGFBP2 GGH S100A8 GSN CD14 CUTA TF
0.000490437	25	360	2.64717	Inflammatory response	LBP S100A8 S100A9 CD14 HP HPR BST1 AHSG CRHBP APOD ITIH4 GAL ATRN CRP SAA2 APOA2 PGLYRP2 SERPINA3 C4A ORM2 C4B_2 IGF1 LYZ AOC3 FCGR3A
2.46744e-05	33	477	2.63718	Regulated exocytosis	CRHBP IGF1 TIMP2 ITIH4 SPP2 LYZ TF APOH ADA2 SERPINA4 BST1 VWF LTA4H HEL111 GGH S100A8 AHSG GSN ITIH3 S100A9 ALB CLEC3B CD14 LRG1 FGG FGA HEL-S-78p SELL SERPINA3 FAM3C ORM2 SELENOP HP
1.14157e-06	43	648	2.52952	Proteolysis	TIMP2 FETUB SERPIND1 SERPINA4 F9 HGFAC SPINK5 AHSG PIP HEL-S-125m SERPINA5 SERPINA3 PSMB8 HP HPR SERPINA10 MMP2 APOH GPLD1 S100A8 S100A9 FABP1 FGG FGA HEL-S-78p ADAMTS13 ITIH4 ITIH1 SPP2 LTA4H MEP1A GGH GSN ITIH2 DCD ITIH3 IHH CST6 C2 C4A C4B_2 CFB CLEC3B
0.0106922	17	258	2.51173	Extracellular matrix organization	MMP2 DPT COL15A1 ADAMTS13 LUM IHH LCP1 TIMP2 CDH1 TNC ICAM2 VWF HEL111 SPINK5 FGG FGA HEL-S-78p
0.0106922	17	258	2.51173	Extracellular structure organization	MMP2 DPT COL15A1 ADAMTS13 LUM IHH LCP1 TIMP2 CDH1 TNC ICAM2 VWF HEL111 SPINK5 FGG FGA HEL-S-78p
6.58718e-05	33	504	2.4959	Exocytosis	CRHBP FGG FGA HEL-S-78p IGF1 TIMP2 ITIH4 SPP2 LYZ TF APOH ADA2 SERPINA4 BST1 VWF LTA4H HEL111 GGH S100A8 AHSG GSN ITIH3 S100A9 ALB CLEC3B CD14 LRG1 SELL SERPINA3 FAM3C ORM2 SELENOP HP
0.0116546	17	261	2.48286	External encapsulating structure organization	MMP2 DPT COL15A1 ADAMTS13 LUM IHH LCP1 TIMP2 CDH1 TNC ICAM2 VWF HEL111 SPINK5 FGG FGA HEL-S-78p
0.0439869	13	202	2.45322	Regulation of vesicle-mediated transport	TF APOC3 AHSG APOA2 FGG FGA HEL-S-78p APOC2 CD14 C4A C4B_2 CDH13 C2
0.00209912	25	407	2.34148	Negative regulation of molecular function	TIMP2 FETUB SERPIND1 SERPINA4 APOC3 AOC3 SPINK5 AHSG CRHBP APOA2 SERPINA5 SERPINA3 SERPINA10 CFHR5 FABP1 HP ITIH4 ITIH1 SPP2 ITIH2 ITIH3 CST6 C4A C4B_2 APOC2
0.0296897	16	264	2.31026	Response to bacterium	LYZ TF LBP S100A8 PGLYRP2 S100A9 CD14 FCN2 FGA HEL-S-78p C4B_2 SPINK5 DCD LRG1 HP CRP
0.00188642	29	510	2.16757	Regulation of hydrolase activity	TIMP2 FETUB SERPIND1 SERPINA4 APOA4 APOC3 SPINK5 AHSG APOA2 SERPINA5 SERPINA3 APOC2 SERPINA10 APOH S100A8 S100A9 FABP1 HEL-S-125m ITIH4 ITIH1 SPP2 ITIH2 ITIH3 CST6 C4A C4B_2 GSN PSMB8 GPLD1
0.000159342	39	700	2.12379	Defense response	LYZ TF LBP CRP S100A8 FCN2 PGLYRP2 S100A9 CD14 HP HPR BST1 APOA4 AHSG CRHBP DCD FGA HEL-S-78p APOD ITIH4 GAL ATRN C9 SPINK5 SAA2 GSN APOA2 SERPINA3 C2 C4A ORM2 C4B_2 CFB IGF1 CFHR5 ICAM2 AOC3 FCGR3A PSMB8
0.00056751	36	656	2.09191	Secretion by cell	CRHBP FGA GAL FGG HEL-S-78p IGF1 RBP4 GPLD1 TIMP2 ITIH4 SPP2 LYZ TF APOH ADA2 SERPINA4 BST1 VWF LTA4H HEL111 GGH S100A8 AHSG GSN ITIH3 S100A9 ALB CLEC3B CD14 LRG1 SELL SERPINA3 FAM3C ORM2 SELENOP HP
0.00069351	36	664	2.06671	Export from cell	CRHBP FGA GAL FGG HEL-S-78p IGF1 RBP4 GPLD1 TIMP2 ITIH4 SPP2 LYZ TF APOH ADA2 SERPINA4 BST1 VWF LTA4H HEL111 GGH S100A8 AHSG GSN ITIH3 S100A9 ALB CLEC3B CD14 LRG1 SELL SERPINA3 FAM3C ORM2 SELENOP HP
0.00188642	33	618	2.03549	Immune effector process	LBP CRP FCN2 C4A C4B_2 LCP1 APOA2 C9 SPINK5 PGLYRP2 MZB1 C2 CFB RBP4 CFHR5 TIMP2 LYZ ADA2 BST1 LTA4H HEL111 GGH S100A8 AHSG GSN S100A9 CD14 LRG1 SELL SERPINA3 FCGR3A ORM2 HP
4.93031e-05	47	885	2.02441	Vesicle-mediated transport	LBP TF APOC3 AHSG CRHBP APOA2 FCN2 FGG FGA HEL-S-78p APOC2 GSN CD14 C4A C4B_2 CDH13 C2 IGF1 TIMP2 ITIH4 SPP2 LYZ APOH ADA2 SERPINA4 F9 BST1 VWF LTA4H HEL111 CRP GGH S100A8 ITIH3 S100A9 ALB CLEC3B HEL-S-125m LRG1 SELL SERPINA3 FAM3C FCGR3A ORM2 SELENOP HP HPR
0.0385984	20	380	2.00628	Negative regulation of cellular protein metabolic process	TIMP2 FETUB SERPIND1 SERPINA4 SPINK5 AHSG SERPINA5 SERPINA3 SERPINA10 IGFBP5 IGFBP3 FABP1 ITIH4 ITIH1 SPP2 ITIH2 ITIH3 CST6 C4A C4B_2
0.0269987	22	422	1.98726	Negative regulation of protein metabolic process	TIMP2 FETUB SERPIND1 SERPINA4 SPINK5 AHSG SERPINA5 SERPINA3 SERPINA10 IGFBP5 IGFBP3 FABP1 APOD ITIH4 ITIH1 SPP2 ITIH2 ITIH3 CST6 C4A C4B_2 IGF1
0.00151182	36	697	1.96886	Secretion	CRHBP FGA GAL FGG HEL-S-78p S100A8 IGF1 RBP4 GPLD1 TIMP2 ITIH4 SPP2 LYZ TF APOH ADA2 SERPINA4 BST1 VWF LTA4H HEL111 GGH AHSG GSN ITIH3 S100A9 ALB CLEC3B CD14 LRG1 SELL SERPINA3 FAM3C ORM2 SELENOP HP
0.0206443	24	467	1.95902	Defense response to other organism	LYZ TF LBP CRP FCN2 PGLYRP2 APOA4 DCD FGA HEL-S-78p C9 SPINK5 S100A8 GSN S100A9 CD14 C2 C4A C4B_2 CFB HP CFHR5 ICAM2 PSMB8
0.00989704	33	695	1.80998	Cell activation	FGA TNFSF13B FGL1 BST1 LBP MZB1 FGG HEL-S-78p IGF1 VWF IGFBP2 LCP1 GAL PGLYRP2 IHH GSN ADAMTS13 TIMP2 LYZ ADA2 LTA4H HEL111 SPINK5 GGH S100A8 AHSG S100A9 CD14 LRG1 SELL SERPINA3 ORM2 HP
0.0378405	28	612	1.74402	Leukocyte activation	TNFSF13B FGL1 BST1 LBP MZB1 IGF1 IGFBP2 LCP1 GAL PGLYRP2 IHH GSN TIMP2 LYZ ADA2 LTA4H HEL111 SPINK5 GGH S100A8 AHSG S100A9 CD14 LRG1 SELL SERPINA3 ORM2 HP
0.0418029	29	650	1.70071	Regulation of immune system process	TNFSF13B FGL1 BST1 LBP CRP PIP FCN2 MZB1 FCGR3A C4A C4B_2 IGF1 GPLD1 IGFBP2 APOA2 APOD GAL C9 SPINK5 PGLYRP2 IHH C2 ORM2 CFB RBP4 CFHR5 ICAM2 SELL PSMB8
0.0130857	41	964	1.62126	Immune response	TF FGL1 LBP CRP FCN2 S100A9 FCGR3A C4A C4B_2 BST1 APOA4 GPLD1 LCP1 APOA2 FGA HEL-S-78p TNFSF13B C9 SPINK5 S100A8 GSN PGLYRP2 CD14 C2 CFB CFHR5 TIMP2 LYZ ADA2 ICAM2 LTA4H HEL111 GGH AHSG DCD LRG1 SELL SERPINA3 ORM2 PSMB8 HP
0.0488687	34	818	1.58442	Regulation of catalytic activity	TIMP2 FETUB SERPIND1 SERPINA4 APOA4 APOC3 AOC3 SPINK5 AHSG APOA2 SERPINA5 SERPINA3 APOC2 SERPINA10 APOH S100A8 S100A9 FABP1 HEL-S-125m HP ITIH4 ITIH1 SPP2 TF IGFBP3 ITIH2 ITIH3 CST6 C4A C4B_2 IGF1 GSN PSMB8 GPLD1
0.0195462	49	1257	1.48595	Immune system process	TF TNFSF13B FGL1 BST1 LBP CRP S100A8 PIP FCN2 S100A9 MZB1 FCGR3A C4A C4B_2 IGF1 APOA4 GPLD1 IGFBP2 LCP1 APOA2 FGA HEL-S-78p APOD GAL C9 SPINK5 GSN PGLYRP2 IHH CD14 SELL C2 ORM2 PSMB8 CFB HP RBP4 CFHR5 TIMP2 LYZ ADA2 ICAM2 LTA4H HEL111 GGH AHSG DCD LRG1 SERPINA3
0.0102701	54	1386	1.48517	Response to stress	FGA MMP2 LYZ TF F9 HGFAC VWF LBP CRP S100A8 FCN2 PGLYRP2 S100A9 HEL-S-125m CD14 FGG HEL-S-78p APOD HP HPR IGF1 APOH BST1 APOA4 AHSG CRHBP DCD FABP1 ALB TNC ITIH4 GAL ATRN SERPIND1 C9 SPINK5 SAA2 GSN APOA2 SERPINA3 C2 C4A ORM2 C4B_2 CFB SERPINA10 ADAMTS13 CFHR5 ICAM2 AOC3 SERPINA5 FCGR3A PSMB8 SELENOP

## Sheet: Supplemental Table 9
Table 9: Gene ontology enrichement of differentially expressed proteins by cellular compartment using ShinyGO
Enrichment FDR	nGenes	Pathway Genes	Fold Enrichment	Pathway	Genes
5.66804e-18	103	2298	1.70857	Extracellular region	CDH1 TNC ITIH4 ITIH1 AFM MMP2 ATRN LYZ FETUB TF APOH IGFALS SERPIND1 SERPINA4 F9 PON3 NAGLU BST1 APOA4 APOC3 VWF LTA4H GPLD1 MEP1A C9 IGFBP2 HEL111 LBP CA6 SAA2 GOLM1 LCP1 GGH RBP4 LUM CDH13 DPT S100A8 AHSG GSN ITIH2 APOA2 PIP FCN2 PGLYRP2 DCD ITIH3 S100A9 FABP1 ALB CLEC3B HEL-S-125m BTD CD14 LRG1 FGG FGA HEL-S-78p MMRN2 CST6 SERPINA5 APOD SERPINA3 FAM3C FCGR3A COL15A1 C2 CUTA C4A ORM2 PSMB8 C4B_…
2.60169e-16	95	1978	1.8308	Extracellular space	CDH1 TNC ITIH4 ITIH1 AFM MMP2 ATRN LYZ FETUB TF APOH IGFALS SERPIND1 SERPINA4 F9 PON3 NAGLU BST1 APOA4 APOC3 VWF LTA4H GPLD1 MEP1A C9 IGFBP2 HEL111 LBP CA6 SAA2 GOLM1 LCP1 GGH RBP4 LUM CDH13 DPT S100A8 AHSG GSN ITIH2 APOA2 PIP FCN2 PGLYRP2 DCD ITIH3 S100A9 FABP1 ALB CLEC3B HEL-S-125m BTD CD14 LRG1 FGG FGA HEL-S-78p MMRN2 CST6 SERPINA5 APOD SERPINA3 FAM3C FCGR3A COL15A1 C2 CUTA C4A ORM2 PSMB8 C4B_…
5.39605e-14	22	94	8.92153	Blood microparticle	ITIH4 ITIH1 AFM TF APOA4 C9 AHSG GSN ITIH2 APOA2 FCN2 ALB FGG FGA HEL-S-78p SERPINA3 C4A ORM2 C4B_2 CFB HP HPR
1.55308e-12	87	1852	1.7907	Vesicle	CDH1 ITIH4 ITIH1 AFM ATRN LYZ FETUB TF APOH IGFALS SERPIND1 SERPINA4 F9 PON3 NAGLU BST1 APOA4 APOC3 VWF LTA4H GPLD1 MEP1A C9 IGFBP2 HEL111 LBP CA6 SAA2 LCP1 GGH RBP4 LUM CDH13 S100A8 AHSG GSN ITIH2 APOA2 PIP FCN2 PGLYRP2 DCD ITIH3 S100A9 FABP1 ALB CLEC3B HEL-S-125m BTD CD14 LRG1 FGG FGA HEL-S-78p MMRN2 CST6 SERPINA5 APOD SERPINA3 FAM3C FCGR3A COL15A1 C2 CUTA C4A ORM2 PSMB8 C4B_2 CFB SELENOP HP HP…
1.50162e-11	73	1380	2.01645	Extracellular exosome	CDH1 ITIH4 ITIH1 AFM ATRN LYZ FETUB TF APOH IGFALS SERPIND1 SERPINA4 F9 PON3 NAGLU BST1 APOA4 APOC3 VWF LTA4H GPLD1 MEP1A C9 IGFBP2 HEL111 LBP CA6 SAA2 LCP1 GGH RBP4 LUM CDH13 S100A8 AHSG GSN ITIH2 APOA2 PIP FCN2 PGLYRP2 DCD ITIH3 S100A9 FABP1 ALB CLEC3B HEL-S-125m BTD CD14 LRG1 FGG FGA HEL-S-78p MMRN2 CST6 SERPINA5 APOD SERPINA3 FAM3C FCGR3A COL15A1 C2 CUTA C4A ORM2 PSMB8 C4B_2 CFB SELENOP HP HP…
1.55691e-11	73	1389	2.00339	Extracellular organelle	CDH1 ITIH4 ITIH1 AFM ATRN LYZ FETUB TF APOH IGFALS SERPIND1 SERPINA4 F9 PON3 NAGLU BST1 APOA4 APOC3 VWF LTA4H GPLD1 MEP1A C9 IGFBP2 HEL111 LBP CA6 SAA2 LCP1 GGH RBP4 LUM CDH13 S100A8 AHSG GSN ITIH2 APOA2 PIP FCN2 PGLYRP2 DCD ITIH3 S100A9 FABP1 ALB CLEC3B HEL-S-125m BTD CD14 LRG1 FGG FGA HEL-S-78p MMRN2 CST6 SERPINA5 APOD SERPINA3 FAM3C FCGR3A COL15A1 C2 CUTA C4A ORM2 PSMB8 C4B_2 CFB SELENOP HP HP…
1.55691e-11	73	1388	2.00483	Extracellular vesicle	CDH1 ITIH4 ITIH1 AFM ATRN LYZ FETUB TF APOH IGFALS SERPIND1 SERPINA4 F9 PON3 NAGLU BST1 APOA4 APOC3 VWF LTA4H GPLD1 MEP1A C9 IGFBP2 HEL111 LBP CA6 SAA2 LCP1 GGH RBP4 LUM CDH13 S100A8 AHSG GSN ITIH2 APOA2 PIP FCN2 PGLYRP2 DCD ITIH3 S100A9 FABP1 ALB CLEC3B HEL-S-125m BTD CD14 LRG1 FGG FGA HEL-S-78p MMRN2 CST6 SERPINA5 APOD SERPINA3 FAM3C FCGR3A COL15A1 C2 CUTA C4A ORM2 PSMB8 C4B_2 CFB SELENOP HP HP…
2.68662e-10	35	383	3.48348	External encapsulating structure	TIMP2 TNC ITIH4 ITIH1 SPP2 MMP2 APOH F9 APOA4 APOC3 VWF LUM CDH13 DPT S100A8 AHSG ITIH2 S100A9 CLEC3B HEL-S-125m FGG FGA HEL-S-78p MMRN2 SERPINA5 SERPINA3 COL15A1 ORM2 ATRN IGFALS FGL1 GPLD1 FCN2 ADAMTS13 IHH
2.68662e-10	35	382	3.4926	Extracellular matrix	TIMP2 TNC ITIH4 ITIH1 SPP2 MMP2 APOH F9 APOA4 APOC3 VWF LUM CDH13 DPT S100A8 AHSG ITIH2 S100A9 CLEC3B HEL-S-125m FGG FGA HEL-S-78p MMRN2 SERPINA5 SERPINA3 COL15A1 ORM2 ATRN IGFALS FGL1 GPLD1 FCN2 ADAMTS13 IHH
1.09348e-09	31	319	3.70438	Collagen-containing extracellular matrix	TIMP2 TNC ITIH4 ITIH1 SPP2 MMP2 APOH F9 APOA4 APOC3 VWF LUM CDH13 DPT S100A8 AHSG ITIH2 S100A9 CLEC3B HEL-S-125m FGG FGA HEL-S-78p MMRN2 SERPINA5 SERPINA3 COL15A1 ORM2 ATRN FGL1 FCN2
4.189e-09	8	13	23.458	Platelet dense granule lumen	ITIH4 SPP2 APOH SERPINA4 ITIH3 CLEC3B FAM3C SELENOP
4.189e-09	28	277	3.85321	Secretory granule lumen	IGF1 TIMP2 ITIH4 SPP2 LYZ TF APOH ADA2 SERPINA4 VWF HEL111 GGH S100A8 AHSG GSN ITIH3 S100A9 ALB CLEC3B LRG1 FGG FGA HEL-S-78p SERPINA3 FAM3C ORM2 SELENOP HP
4.79303e-09	28	280	3.81193	Cytoplasmic vesicle lumen	IGF1 TIMP2 ITIH4 SPP2 LYZ TF APOH ADA2 SERPINA4 VWF HEL111 GGH S100A8 AHSG GSN ITIH3 S100A9 ALB CLEC3B LRG1 FGG FGA HEL-S-78p SERPINA3 FAM3C ORM2 SELENOP HP
5.271e-09	28	282	3.78489	Vesicle lumen	IGF1 TIMP2 ITIH4 SPP2 LYZ TF APOH ADA2 SERPINA4 VWF HEL111 GGH S100A8 AHSG GSN ITIH3 S100A9 ALB CLEC3B LRG1 FGG FGA HEL-S-78p SERPINA3 FAM3C ORM2 SELENOP HP
1.89726e-08	38	525	2.75911	Secretory granule	GAL SFTPB VWF SPINK5 CRHBP FGG FGA HEL-S-78p SERPINA5 KRTDAP IGF1 TIMP2 ITIH4 SPP2 LYZ TF APOH ADA2 SERPINA4 BST1 LTA4H HEL111 GGH S100A8 AHSG GSN ITIH3 S100A9 ALB CLEC3B CD14 LRG1 SELL SERPINA3 FAM3C ORM2 SELENOP HP
2.94217e-08	8	16	19.0596	Platelet dense granule	ITIH4 SPP2 APOH SERPINA4 ITIH3 CLEC3B FAM3C SELENOP
7.9958e-08	38	554	2.61468	Secretory vesicle	GAL SFTPB VWF SPINK5 CRHBP FGG FGA HEL-S-78p SERPINA5 KRTDAP IGF1 TIMP2 ITIH4 SPP2 LYZ TF APOH ADA2 SERPINA4 BST1 LTA4H HEL111 GGH S100A8 AHSG GSN ITIH3 S100A9 ALB CLEC3B CD14 LRG1 SELL SERPINA3 FAM3C ORM2 SELENOP HP
2.23407e-06	21	221	3.62219	Endoplasmic reticulum lumen	HEL-S-125m MZB1 TNC SPP2 TF SERPIND1 F9 APOA4 IGFBP5 GOLM1 AHSG IGFBP3 ITIH2 APOA2 ALB FGG FGA COL15A1 C4A SERPINA10 ADAMTS13
2.4168e-06	8	26	11.729	High-density lipoprotein particle	APOA4 APOC3 APOA2 APOC2 APOM APOH HPR SAA2
3.7541e-06	48	931	1.96533	Cytoplasmic vesicle	GAL TF AOC3 SFTPB VWF SPINK5 CRHBP FGG FGA HEL-S-78p SERPINA5 KRTDAP CDH1 IGFBP2 NTS GGH GSN HEL-S-125m FAM3C IGF1 TIMP2 ITIH4 SPP2 LYZ APOH ADA2 SERPINA4 BST1 APOA4 APOC3 LTA4H HEL111 S100A8 AHSG APOA2 ITIH3 S100A9 ANTXR2 ALB CLEC3B CD14 LRG1 SELL SERPINA3 ORM2 APOC2 SELENOP HP
3.96451e-06	48	934	1.95902	Intracellular vesicle	GAL TF AOC3 SFTPB VWF SPINK5 CRHBP FGG FGA HEL-S-78p SERPINA5 KRTDAP CDH1 IGFBP2 NTS GGH GSN HEL-S-125m FAM3C IGF1 TIMP2 ITIH4 SPP2 LYZ APOH ADA2 SERPINA4 BST1 APOA4 APOC3 LTA4H HEL111 S100A8 AHSG APOA2 ITIH3 S100A9 ANTXR2 ALB CLEC3B CD14 LRG1 SELL SERPINA3 ORM2 APOC2 SELENOP HP
5.1184e-06	4	4	38.1193	Insulin-like growth factor ternary complex	IGFALS IGF1 IGFBP5 IGFBP3
6.5098e-06	5	8	23.8245	Spherical high-density lipoprotein particle	APOC3 APOA2 APOC2 APOM HPR
1.79226e-05	8	34	8.96924	Plasma lipoprotein particle	APOA4 APOC3 APOA2 APOC2 APOM APOH HPR SAA2
1.79226e-05	8	34	8.96924	Lipoprotein particle	APOA4 APOC3 APOA2 APOC2 APOM APOH HPR SAA2
2.04308e-05	4	5	30.4954	Insulin-like growth factor binding protein complex	IGFALS IGF1 IGFBP5 IGFBP3
2.04308e-05	4	5	30.4954	Growth factor complex	IGFALS IGF1 IGFBP5 IGFBP3
2.55306e-05	8	36	8.47095	Protein-lipid complex	APOA4 APOC3 APOA2 APOC2 APOM APOH HPR SAA2
3.41345e-05	6	18	12.7064	Very-low-density lipoprotein particle	APOC3 APOA2 APOC2 APOM APOH APOA4
3.41345e-05	6	18	12.7064	Triglyceride-rich plasma lipoprotein particle	APOC3 APOA2 APOC2 APOM APOH APOA4
9.9906e-05	5	13	14.6613	Chylomicron	APOA4 APOC3 APOA2 APOC2 APOH
0.000120551	9	58	5.91506	Platelet alpha granule lumen	IGF1 VWF AHSG ALB FGG FGA HEL-S-78p SERPINA3 ORM2
0.000173716	10	76	5.01569	Platelet alpha granule	FGG FGA HEL-S-78p SERPINA5 VWF IGF1 AHSG ALB SERPINA3 ORM2
0.000213647	4	8	19.0596	Fibrinogen complex	FGA FGG HEL-S-78p FGL1
0.00475537	2	2	38.1193	Other organism cell	C4B_2 C9
0.00475537	2	2	38.1193	Other organism part	C4B_2 C9
0.00592259	30	647	1.76751	Endoplasmic reticulum	HGFAC AOC3 HEL-S-125m MZB1 VWF NENF SPINK5 ALB HEL-S-78p ANTXR2 APOD TNC SPP2 TF SERPIND1 F9 APOA4 IGFBP5 GOLM1 AHSG IGFBP3 ITIH2 APOA2 SFTPB FGG FGA COL15A1 C4A SERPINA10 ADAMTS13
0.0143076	6	52	4.39838	Tertiary granule lumen	TIMP2 LYZ LTA4H GGH LRG1 HP
0.016951	6	54	4.23547	Specific granule lumen	TIMP2 LYZ GGH LRG1 ORM2 HP
0.0260185	3	13	8.79675	Lamellar body	SFTPB SPINK5 KRTDAP
0.0396438	2	5	15.2477	Intermediate-density lipoprotein particle	APOC3 APOC2

[truncated: 8 more sheets: Supplemental Table 10, Supplemental Table 11, Supplemental Table 12, Supplemental Table 13, Supplemental Table 14, Supplemental Table 15, Supplemental Table 16, Supplemental Table 17]
