# Supplementary material for: Integrated plasma proteomics identifies tuberculosis-specific diagnostic biomarkers
Source: JCI Insight. 2024 Mar 21;9(8):e173273. doi: 10.1172/jci.insight.173273 (PMC11141874; doi:10.1172/jci.insight.173273)
Supplement: Supporting data values [file jciinsight-9-173273-s229.xlsx]

## Sheet: Fig 5 B
Protein	Accession	logFC	Z score
ADA2	Q9NZK5	0.683024	0.763777
ADAMTS13	Q76LX8	-0.465953	-0.723851
AFM	P43652	-0.795446	-0.849381
AHSG	P02765	-0.529744	-0.866423
ALB	P02768	-0.507572	-0.794375
ANTXR2	P58335	-0.786403	-0.831776
AOC3	Q16853	-0.448606	-0.610574
APOA2	P02652	-0.798692	-0.797916
APOA4	P06727	-0.648435	-0.730791
APOC2	P02655	-0.523908	-0.587676
APOC3	P02656	-0.790212	-0.805372
APOD	P05090	-0.559748	-0.732119
APOH	P02749	-0.540984	-0.681456
APOM	O95445	-0.643612	-0.737312
ATRN	O75882	-0.518624	-0.872975
BST1	Q10588	0.697587	0.617759
BTD	P43251	-0.409021	-0.729101
C2	P06681	0.313304	0.619317
C4A	P0C0L4	0.785604	0.671478
C4B	P0C0L5	0.417792	0.620809
C8B	P07358	0.363275	0.636712
C9	P02748	0.912235	0.940616
CA6	P23280	-1.21806	-0.625278
CCDC126	Q96EE4	-0.984228	-0.836938
CD14	P08571	0.592148	0.747796
CDH1	P12830	-0.486779	-0.595937
CDH13	P55290	-0.697616	-0.841249
CFB	P00751	0.634048	0.808226
CFHR5	Q9BXR6	0.987127	0.872241
CLEC3B	P05452	-0.77742	-0.859865
CNDP1	Q96KN2	-0.812576	-0.786167
COL15A1	P39059	-0.779474	-0.786937
CP	P00450	0.605995	0.748991
CRHBP	P24387	0.475984	0.653097
CRP	P02741	2.33251	0.92675
CST6	Q15828	-0.931934	-0.81514
CUTA	O60888	-0.799031	-0.757372
DCD	P81605	-0.52176	-0.601001
DPT	Q07507	-1.17563	-0.748715
F13A1	P00488	-0.332539	-0.642413
F9	P00740	0.623835	0.665419
FABP1	P07148	-0.697227	-0.604581
FAM3C	Q92520	-0.41864	-0.778311
FCGR3A	P08637	0.564082	0.595046
FCGR3B	O75015	0.957491	0.795621
FCN2	Q15485	0.589411	0.72887
FETUB	Q9UGM5	0.547609	0.630908
FGA	P02671	0.804652	0.85213
FGB	P02675	0.55859	0.818557
FGG	P02679	0.549414	0.731558
FGL1	Q08830	1.73551	0.886911
GAL	P22466	-0.914131	-0.741234
GGH	Q92820	0.733338	0.764817
GOLM1	Q8NBJ4	0.601899	0.664267
GPLD1	P80108	-0.885201	-0.878238
GSN	P06396	-0.582713	-0.812867
HGFAC	Q04756	-0.422581	-0.582943
HP	P00738	1.34753	0.825243
HPR	P00739	0.760185	0.636123
HSP90B1	P14625	0.542766	0.695399
ICAM2	P13598	0.537321	0.643913
IGF1	P05019	-0.958363	-0.767395
IGFALS	P35858	-0.666148	-0.740381
IGFBP2	P18065	0.658192	0.532545
IGFBP3	P17936	-0.745706	-0.658017
IGFBP5	P24593	-0.634861	-0.812837
IGHG4	P01861	0.984331	0.621352
IHH	Q14623	-0.826455	-0.702529
ITIH1	P19827	-0.334131	-0.692024
ITIH2	P19823	-0.423161	-0.770033
ITIH3	Q06033	0.694408	0.687626
ITIH4	Q14624	0.497722	0.67915
KRTDAP	P60985	-0.827238	-0.654376
LBP	P18428	1.53139	0.844017
LCP1	P13796	0.846527	0.87851
LRG1	P02750	1.38922	0.960747
LTA4H	P09960	0.658253	0.713665
LUM	P51884	-0.528524	-0.607776
LYZ	P61626	0.429824	0.577081
MEP1A	Q16819	-0.756021	-0.786954
MMP2	P08253	-0.509672	-0.636651
MMRN2	Q9H8L6	-0.659539	-0.864941
MZB1	Q8WU39	0.600221	0.546822
NAGLU	P54802	-1.15363	-0.625055
NENF	Q9UMX5	-0.775237	-0.816706
NTS	P30990	-0.961532	-0.694323
ORM1	P02763	0.805488	0.751681
ORM2	P19652	0.610829	0.846818
PGLYRP2	Q96PD5	-0.450412	-0.788033
PIP	P12273	-1.18225	-0.606973
PON3	Q15166	-0.768898	-0.781669
PSMB8	P28062	0.481872	0.568892
RBP4	P02753	-1.22673	-0.89956
S100A8	P05109	2.32269	0.887223
S100A9	P06702	1.83982	0.896482
SAA1	P0DJI8	1.38058	0.701833
SAA2	P0DJI9	1.42527	0.678734
SELENOP	P49908	-0.3422	-0.801968
SELL	P14151	0.621461	0.675301
SERPINA1	P01009	0.810779	0.873057
SERPINA10	Q9UK55	0.405411	0.715576
SERPINA2	P20848	1.10769	0.791965
SERPINA3	P01011	1.08023	0.914861
SERPINA4	P29622	-0.876853	-0.854335
SERPINA5	P05154	-0.884904	-0.847839
SERPIND1	P05546	0.366169	0.804046
SERPINF1	P36955	-0.357696	-0.735099
SFTPB	P07988	1.10474	0.763044
SPINK5	Q9NQ38	-0.724573	-0.813911
SPP2	Q13103	-1.18219	-0.824168
TF	P02787	-0.519351	-0.754198
TIMP2	P16035	-0.771082	-0.820615
TNC	P24821	0.559948	0.570919
TNFSF13B	Q9Y275	0.753491	0.667761
TNXB	P22105	-0.431057	-0.579821
TTF1	Q15361	1.04819	0.84129
TTR	P02766	-0.994437	-0.898056
VWF	P04275	0.674384	0.71527

## Sheet: Fig 8 B-E
FCGR3B				FETUB				GGH				SERPIND1
HC	TB	ORI		HC	TB	ORI		HC	TB	ORI		HC	TB	ORI
0.4102	0.8625	0.2707		0.0804	0.4668	-0.8856		-0.0733	0.025	0.5679		0.7517	0.4767	-0.3932
0.4677	1.5388	0.728		0.2928	1.4983	0.2545		0.6963	1.3978	-0.662		0.7641	1.4786	1.0605
	0.0452	0.9943			1.0364	0.4359			0.9661	0.2776		0.3131	0.777	-0.0301
-0.3319	0.8185	1.265		0.7513	0.2485	0.2454		1.012	1.1171	1.245		0.8288	0.7998	1.077
	1.8858	1.2782			0.8968	0.8786			1.1999	0.6474		0.4815	0.794	0.668
-0.0105	1.678	0.4846		-0.2719	1.1091	0.1138		0.1753	1.2529	0.5119		0.4818	1.0464	0.5122
0.8085	0.8147			0.3578	0.5464			0.2982	0.8977			0.7396	1.0686	0.7054
-0.2932	0.816	-1.3965		0.4262	0.4058	-0.2637		0.0195	0.9255	0.2845		0.6509	0.8928	-0.4171
0.1008	1.3838	-0.1494		0.449	0.5031	-0.1993		0.0692	0.8542	0.6296		0.6517	0.768	0.4336
0.7764	0.1062	1.1726		0.4547	0.3398	0.4779		-0.0869	0.5084	0.192		-0.091		0.2131
-0.0742	-0.4934	1.5558		0.4417	0.7808	0.7088		0.4847	0.4947	1.3906		-0.1184	0.6723	0.4714
0.6012	1.5448	0.0121		-0.0313	0.9165	-0.0245		0.7302	0.4634	0.1201		0.8985	1.0383	-0.7588
1.106	1.2804	0.5827		0.6398	1.2103	0.2301		0.7004	0.0434	0.6734		1.0894	0.6301	0.2279
-0.0319	0.9178	-0.3065		0.8357	0.1891	0.4933		0.8087	0.5163	0.5637		0.78		0.6987
0.2024	0.5606	0.8217		0.0754	0.8116	0.1247		-0.1779	1.7289	1.0582			0.7037	0.1724
0.4126	1.2354	0.4027		0.4024	1.5133	-0.3054		-0.7662	1.3931	-0.2164		-0.7981	1.399
0.5326	1.3223	0.6833		0.7142	1.278	0.7712		0.6444	0.1008	0.3107		1.3897	0.477	-0.1692
0.2564	0.1533	1.2567		0.1787	1.5949	1.0478		-0.0108	1.212	0.2343		0.4441	0.8638	0.2405
0.2437	1.0832	-0.12		0.5474	1.5656	0.2276		0.424	1.2352	0.5721		0.5522	1.2857	0.6175
1.5226	0.094	0.4178		0.3819	1.5715	0.1787		0.2332	0.3114	0.8411		0.4872	1.1443	0.3944
	0.5976	0.635			0.4357	0.9685			0.4547	0.8635		0.627	0.2055	1.1604
-0.0566	2.2803			0.5692	1.8312			0.4646	1.489			0.4805	1.5637	0.7804
0.7205	1.3589	-1.2504		0.1968	1.2564	0.6097		-0.265	1.2285	0.6202		-0.2205	1.3062	1.2304
0.8411	1.1583	0.1963		1.2951	0.7841	0.1798		0.6127	1.0266	0.4406		0.7238	-0.0213	0.9437
-0.4032		0.8938		0.4198		0.1038		0.3232		0.3199		0.0116		0.4837
-0.1597	0.9495			0.6284	1.1882			-0.3008	1.0921			0.5156	-0.176
-0.5638	1.0102			-0.6916	1.968			-0.4157	1.6059			0.1366	1.1582
0.1397	0.995			0.2243	0.5521			0.6797	0.8883			0.4483	1.2854
0.6378	2.1733			0.4149	0.7729			0.4533	1.5343			0.3365	0.6736
	0.8781				1.5827				1.0076				1.5563
	1.7203				1.4163				0.9523				0.5854
	0.382				0.5276				0.0855				0.1951

## Sheet: Fig 9 A
5 protein panel (ADA2, CD14, LRG1, TNFSF13B, VWF) TB vs HC Cohort 1
Coordinates of the ROC Curve
Test Result Variable(s):	Predicted probability
Positive if Greater Than or Equal Toa	Sensitivity	1 - Specificity
0	1	1
0.00204684	1	0.966667
0.00337868	1	0.933333
0.00461102	1	0.9
0.00616592	1	0.866667
0.00875889	1	0.833333
0.0108399	1	0.8
0.0137495	1	0.766667
0.0232038	1	0.733333
0.0320351	1	0.7
0.0372813	1	0.666667
0.0462589	1	0.633333
0.0521624	0.96875	0.633333
0.0526636	0.96875	0.6
0.0653671	0.96875	0.566667
0.0807058	0.96875	0.533333
0.0838267	0.96875	0.5
0.0938164	0.96875	0.466667
0.128466	0.9375	0.466667
0.161288	0.9375	0.433333
0.17321	0.9375	0.4
0.197741	0.9375	0.366667
0.222741	0.9375	0.333333
0.246755	0.90625	0.333333
0.281573	0.90625	0.3
0.308941	0.875	0.3
0.324546	0.875	0.266667
0.328292	0.875	0.233333
0.33035	0.875	0.2
0.341312	0.875	0.166667
0.373526	0.875	0.133333
0.407452	0.875	0.1
0.432232	0.84375	0.1
0.526749	0.84375	0.0666667
0.677495	0.84375	0.0333333
0.763946	0.84375	0
0.788408	0.8125	0
0.82341	0.78125	0
0.855805	0.75	0
0.880321	0.71875	0
0.905071	0.6875	0
0.91644	0.65625	0
0.922091	0.625	0
0.928376	0.59375	0
0.938701	0.5625	0
0.944369	0.53125	0
0.951226	0.5	0
0.959761	0.46875	0
0.968431	0.4375	0
0.976443	0.40625	0
0.979823	0.375	0
0.984166	0.34375	0
0.987808	0.3125	0
0.988446	0.28125	0
0.989351	0.25	0
0.989926	0.21875	0
0.991294	0.1875	0
0.994154	0.15625	0
0.995873	0.125	0
0.997292	0.09375	0
0.99911	0.0625	0
0.999774	0.03125	0
1	0	0
a. The smallest cutoff value is the minimum observed test value minus 1, and the largest cutoff value is the maximum observed test value plus 1. All the other cutoff values are the averages of two consecutive ordered observed test values.

## Sheet: Fig 9 B-F
ADA2				CD14				LRG1				TNFSF13B				VWF
HC	TB	ORI		HC	TB	ORI		HC	TB	ORI		HC	TB	ORI		HC	TB	ORI
-0.1072	0.383	1.2856		0.22	1.0959	1.5449		0.5301	0.281	1.6284		0.2992	1.0384	1.6601		0.295	2.9904	1.3471
0.3524	2.4713	0.1039		0.9785	3.5111	0.2474		0.7652	2.5802	1.3359		0.9741	2.3835	0.2358		2.1093	2.3586	0.94
	1.4262	2.2548			2.2377	1.5571		0.3022	1.7721	1.861		0.4042	1.0526	2.8625		1.6866	1.0663	2.5671
0.9241	0.7789	1.6228		1.3355	0.8754	2.2394		1.57	1.0275	2.1979		0.9662	1.396	1.2251		1.3641	0.9849	2.6247
	0.9747	1.5669			1.5138	1.9114		0.4324	2.1124	1.8317			0.839	1.2896			0.6549	2.4714
0.1919	2.5369	1.5213		0.7178	1.5055	1.5091		1.3386	1.8868	1.5667		0.6629	1.4525	-0.0071		0.2092	1.9447	1.5862
0.4658	2.0996			0.7007	1.6115			0.691	1.2158	2.8793		0.2988	1.3489	1.5417		1.26	2.3043	2.5795
0.6759	1.5028	-0.9216		1.3198	0.6948	1.643		0.696	1.1579	2.7949		0.5517	0.3009	0.8492		0.781	1.966	3.3742
0.5456	1.4608	1.3303		0.7414	2.0087	2.3801		0.4702	0.6575	2.6397		0.3104	1.5805	1.7861		1.1283	3.0128	3.4169
1.0931	0.4866	0.1514		0.5302	-0.3509	1.8372		0.8767		2.574		0.6079		1.0131		0.7589		2.8342
0.0262	1.5106	1.3854		0.1568	1.9144	1.6085		0.2985	2.2566	1.3387		0.6336	2.6246	1.7619		1.7082	2.6231	2.4717
0.5117	1.1127	2.5284		1.199	0.2253	0.9865		1.0051	2.2781	1.1706		1.2991	1.3356	1.0121		1.041	1.4525	3.2285
0.4113	1.6465	0.9735		0.7351	1.2484	1.7232		1.1541	0.9608	1.9356		1.5771	0.8367	-0.0639		2.4799	1.4627	2.7553
0.9366	1.7516	1.2637		1.1066	2.0483	2.3876		0.8523		1.3235		0.9865	1.4911	3.6138		1.3841	2.0263	2.4644
0.5821	1.3347	1.0394		0.1183	2.2569	0.5817			2.5586	1.5655			2.5411	0.4934			2.8987	2.151
0.2422	1.8709	0.3859		-0.8371	2.5848	0.4682		-0.3891	2.2816			-0.2559	3.0738			0.1766	1.706
0.5157	1.1447	3.6478		1.2666	1.2549	2.945		0.8001	0.6432	1.1905		0.7466	0.5804	1.5808		0.6968	2.4176	1.6191
0.0509	0.8327	1.5736		0.0244	1.478	2.8276		-0.0792	0.8486	1.7252		-0.3429	0.2512	1.5649		1.2799	1.5921	1.9689
0.8331	1.3271	1.3111		0.5433	1.9425	1.8557		0.6475	2.0355	2.5158		0.6332	1.3273	1.8108		1.4972	2.2108	1.2232
1.3965	1.8909	0.4647		0.5062	2.3552	2.6154		0.3355	1.5546	1.6915		1.2422	-0.0175	1.3344		1.0748	2.884	2.0482
	0.333	1.6073			0.1446	1.7577		0.8986	0.5049	1.3258		0.5144	0.0667	0.9171		2.4521	1.8659	2.1185
0.7581	1.6876			0.0847	2.5906			0.1435	1.3427	0.4143		0.4287	1.3981	1.1862		1.128	2.3456	2.1953
0.6834	1.6877	-0.1261		0.0894	1.6759	2.0634		0.5672	1.4469	2.5646		0.0933	1.4389	3.1679		1.3806	2.2399	1.6996
0.2978	1.8236	0.9629		0.7873	1.514	2.6801		1.4213	2.1063	2.7042		1.0183	1.5263	1.0393		1.7505	2.3083	2.4409
0.313		0.8779		0.4485		3.0175		0.142		2.3219		0.9141		1.1695		1.2485		2.4963
0.0106	1.721			0.3055	1.7622			-0.1729	0.8815			0.4792	0.5073			0.2963	1.4174
-0.0255	1.4725			-0.5409	2.4687			-0.0472	1.6654			0.2379	1.0136			1.4483	1.9211
0.7492	0.7683			0.4678	1.3301			0.2858	1.6843			0.6228	0.8363			0.7706	2.1266
0.061	1.1605			0.7065	1.5873			0.4799	1.9877			0.4892	1.1997			-0.0309	1.1015
	1.3886				2.753				1.7756				1.3088				2.1001
	1.6639				2.8247				1.7471				1.825				2.8256
	0.5061				0.8807				0.9191				0.6981				1.3294

## Sheet: Fig 10 B-E
CLEC3B				GSN				IGFBP3				SELL
HC	TB	ORI		HC	TB	ORI		HC	TB	ORI		HC	TB	ORI
0.7462	0.7469	-0.4723		0.3123	0.8363	-0.24		0.6472	0.5683	-0.3943		0.4761	0.6778	0.4299
0.3161	0.2599	-0.1165		0.6066	0.3546	0.4435		0.6057	0.5192	0.1962		0.5758	0.9974	0.6253
0.1227	0.4218	-0.475		0.2663	0.7359	-0.6003			0.9267	0.2187		0.3398	0.7531	0.9889
0.0918	0.2196	0.5324		0.1479	0.3494	0.7119		0.9632	0.5749	0.0242		0.7115	0.841	0.9569
0.0361	-0.0749	0.3424		-0.0111	0.2343	0.4425			1.2179	0.206		-0.0356	1.1382	1.124
0.711	0.478	-0.0613		0.3561	0.2858	0.1136		0.9752	0.9835	0.3133		1.035	1.4029	0.8056
0.2552	0.906	0.1268		0.4062	0.8237	-0.1538		0.5137	0.7387			0.4244	0.5001	1.3303
0.8375	0.4404	-0.7856		0.3834	0.518	-0.7726		0.7941	0.1623	0.0915		0.9889	1.0215	-0.2117
0.5275	0.1289	0.2509		0.4855	0.4779	0.0001		0.8034	0.9829	0.0579		0.6156	0.6725	0.7944
0.7329		-0.4514		0.5507		-0.5702		0.5409	0.0087	0.1277		0.1429		-0.0448
0.3712	-0.5478	0.167		0.2724	-0.6445	0.4453		0.4041	0.9761	0.5471		0.461	0.443	1.2049
0.8676	-0.144	-0.1896		0.7595	-0.1918	-0.2669		1.1628	0.2	0.0971		0.7275	0.9626	0.6132
1.1065	0.2118	-0.0831		0.9676	0.3117	0.2169		1.0345	1.0831	0.3717		1.0671	1.3368	0.5884
1.0452		0.0254		0.8269		0.3299		0.9315	0.3116	1.2993		1.4429		-0.1892
	0.5623	0.3979			0.2579	0.6013		0.9635	0.8066	0.1941			1.289	0.1187
0.004	0.0582			0.1872	0.1841	0.5704		0.6562	0.654	0.0068		0.3525	1.1768
1.2068	0.045	-0.8025		0.9007	0.2034	0.1152		1.5796	0.4723	-0.6467		0.9829	0.7033	0.3009
0.7943	0.2834	-0.3136		0.8519	0.5084	0.1226		1.3883	1.1902	1.1009		0.6849	0.5859	0.7543
0.1345	-0.0113	0.1488		0.4265	0.0098	-0.0244		0.962	0.5817	0.6512		0.7047	0.0459	0.8722
0.5746	-0.1021	-0.4108		0.5328	0.4542	0.0253		0.8092	0.9396	1.4015		1.4824	0.6373	0.2536
0.4462	0.6918	0.3616		0.6022	0.7144	0.6155			0.5885	1.2603		0.6724	0.6149	1.2085
0.9824	0.2595	0.9732		0.7546	0.469	0.8202		1.1376	1.0732			0.8239	1.651	1.1403
1.0005	0.7648	0.011		0.8038	0.875	-0.1481		0.6086	0.9404	0.943		1.1134	1.9388	0.2106
0.9281	-0.232	-0.3192		0.6139	0.08	0.6735		1.0559	0.4617	0.3267		0.9525	1.0753	0.3791
0.519		-0.4347		0.4972		0.3592		0.5285		0.1667		0.3886		0.4633
0.1602	0.713			0.3052	0.8415	0.4692		0.6526	1.313			0.3001	1.1492
0.163	0.7418			0.4285	0.8811			0.4173	1.163			0.609	0.9424
0.7814	0.5642			0.5792	0.705			1.1108	1.1712			1.0483	1.1283
0.239	0.1264			0.2975	0.7182			0.7347	1.0598			0.6748	1.2965
	0.9095				0.705				1.0647				1.032
	-0.0693				0.445				-0.048				1.1642
	0.6816				0.5582				0.9879				0.251

## Sheet: Fig 10 F 
6 protein panel (CLEC3B, FCGR3B, FETUB, GSN, IGPP3, SELL) TB vs ORI Cohort 1
Coordinates of the ROC Curve
Test Result Variable(s):	Predicted probability
Positive if Greater Than or Equal Toa	Sensitivity	1 - Specificity
0	1	1
0.00306172	1	0.961538
0.0196902	1	0.923077
0.0387493	1	0.884615
0.0434883	1	0.846154
0.0485116	1	0.807692
0.0532638	1	0.769231
0.0551725	1	0.730769
0.0582894	1	0.692308
0.0665149	1	0.653846
0.0828302	0.96875	0.653846
0.111508	0.96875	0.615385
0.137889	0.96875	0.576923
0.148697	0.96875	0.538462
0.158907	0.96875	0.5
0.171803	0.96875	0.461538
0.183257	0.96875	0.423077
0.189406	0.96875	0.384615
0.241392	0.96875	0.346154
0.298677	0.9375	0.346154
0.320167	0.90625	0.346154
0.372645	0.90625	0.307692
0.42183	0.875	0.307692
0.437577	0.875	0.269231
0.4438	0.84375	0.269231
0.468332	0.84375	0.230769
0.503472	0.8125	0.230769
0.525924	0.8125	0.192308
0.583992	0.8125	0.153846
0.651564	0.78125	0.153846
0.684758	0.78125	0.115385
0.703372	0.75	0.115385
0.73792	0.71875	0.115385
0.770809	0.6875	0.115385
0.778075	0.65625	0.115385
0.790265	0.625	0.115385
0.798217	0.625	0.0769231
0.803995	0.59375	0.0769231
0.813285	0.59375	0.0384615
0.819664	0.5625	0.0384615
0.834591	0.5625	0
0.847792	0.53125	0
0.873011	0.5	0
0.910131	0.46875	0
0.926169	0.4375	0
0.930526	0.40625	0
0.934525	0.375	0
0.94377	0.34375	0
0.951476	0.3125	0
0.954868	0.28125	0
0.9599	0.25	0
0.965095	0.21875	0
0.973664	0.1875	0
0.981805	0.15625	0
0.987252	0.125	0
0.99273	0.09375	0
0.994994	0.0625	0
0.997035	0.03125	0
1	0	0
a. The smallest cutoff value is the minimum observed test value minus 1, and the largest cutoff value is the maximum observed test value plus 1. All the other cutoff values are the averages of two consecutive ordered observed test values.

## Sheet: Fig 11 A
Final 6 protein panel (ADA2, CD14, FCGR3B, FETUB, LRG1, SELL) TB vs HC Cohort 1
Coordinates of the ROC Curve
Test Result Variable(s):	Predicted probability
Positive if Greater Than or Equal Toa	Sensitivity	1 - Specificity
0	1	1
0.00140128	1	0.966667
0.00296651	1	0.933333
0.00353653	1	0.9
0.00392716	1	0.866667
0.00499225	1	0.833333
0.00612001	1	0.8
0.00632267	1	0.766667
0.00651533	1	0.733333
0.00683862	1	0.7
0.00807058	1	0.666667
0.00930176	1	0.633333
0.0123722	1	0.6
0.0153994	1	0.566667
0.016718	1	0.533333
0.0182421	1	0.5
0.0359679	1	0.466667
0.0586916	1	0.433333
0.0705977	0.96875	0.433333
0.0900167	0.96875	0.4
0.128843	0.96875	0.366667
0.17144	0.96875	0.333333
0.195326	0.96875	0.3
0.217408	0.96875	0.266667
0.237475	0.96875	0.233333
0.279579	0.96875	0.2
0.327642	0.96875	0.166667
0.33974	0.96875	0.133333
0.360983	0.9375	0.133333
0.411181	0.90625	0.133333
0.471107	0.90625	0.1
0.519674	0.90625	0.0666667
0.550523	0.90625	0.0333333
0.57405	0.875	0.0333333
0.589903	0.84375	0.0333333
0.652798	0.8125	0.0333333
0.758728	0.78125	0.0333333
0.847062	0.75	0.0333333
0.900884	0.71875	0.0333333
0.914578	0.71875	0
0.928541	0.6875	0
0.946391	0.65625	0
0.952664	0.625	0
0.960151	0.59375	0
0.967593	0.5625	0
0.9771	0.53125	0
0.98564	0.5	0
0.989499	0.46875	0
0.993364	0.4375	0
0.99476	0.40625	0
0.995371	0.375	0
0.99552	0.34375	0
0.995891	0.3125	0
0.996651	0.28125	0
0.997562	0.25	0
0.998481	0.21875	0
0.999106	0.1875	0
0.999428	0.15625	0
0.999705	0.125	0
0.999803	0.09375	0
0.999883	0.0625	0
0.999964	0.03125	0
1	0	0
a. The smallest cutoff value is the minimum observed test value minus 1, and the largest cutoff value is the maximum observed test value plus 1. All the other cutoff values are the averages of two consecutive ordered observed test values.

## Sheet: Fig 11 B
Final 6 protein panel (ADA2, CD14, FCGR3B, FETUB, LRG1, SELL) TB vs ORI Cohort 1
Coordinates of the ROC Curve
Test Result Variable(s):	Predicted probability
Positive if Greater Than or Equal Toa	Sensitivity	1 - Specificity
0	1	1
0.00100696	1	0.961538
0.00170729	1	0.923077
0.00348001	1	0.884615
0.00607214	1	0.846154
0.0142585	1	0.807692
0.0245698	1	0.769231
0.0343047	1	0.730769
0.0442561	1	0.692308
0.0660835	1	0.653846
0.0854309	1	0.615385
0.0907414	1	0.576923
0.0973492	1	0.538462
0.104583	1	0.5
0.11504	1	0.461538
0.12099	1	0.423077
0.125137	1	0.384615
0.133227	0.96875	0.384615
0.174874	0.96875	0.346154
0.228746	0.96875	0.307692
0.285347	0.96875	0.269231
0.331408	0.96875	0.230769
0.373886	0.96875	0.192308
0.411976	0.9375	0.192308
0.464771	0.90625	0.192308
0.5294	0.875	0.192308
0.543817	0.84375	0.192308
0.584203	0.8125	0.192308
0.628941	0.78125	0.192308
0.660015	0.78125	0.153846
0.707431	0.78125	0.115385
0.737369	0.75	0.115385
0.762343	0.71875	0.115385
0.779291	0.6875	0.115385
0.780074	0.65625	0.115385
0.78338	0.65625	0.0769231
0.795505	0.625	0.0769231
0.805895	0.625	0.0384615
0.820953	0.59375	0.0384615
0.843787	0.5625	0.0384615
0.879094	0.53125	0.0384615
0.911927	0.5	0.0384615
0.920825	0.5	0
0.937557	0.46875	0
0.955928	0.4375	0
0.960181	0.40625	0
0.963296	0.375	0
0.971338	0.34375	0
0.979602	0.3125	0
0.9828	0.28125	0
0.983435	0.25	0
0.98601	0.21875	0
0.988833	0.1875	0
0.991314	0.15625	0
0.994171	0.125	0
0.99664	0.09375	0
0.99805	0.0625	0
0.998087	0.03125	0
1	0	0
a. The smallest cutoff value is the minimum observed test value minus 1, and the largest cutoff value is the maximum observed test value plus 1. All the other cutoff values are the averages of two consecutive ordered observed test values.

## Sheet: Fig 12 A-F
ADA2				CD14				FCGR3B				FETUB				LRG1				SELL
HC	TB	ORI		HC	TB	ORI		HC	TB	ORI		HC	TB	ORI		HC	TB	ORI		HC	TB	ORI
0.3134	0.3999	-0.5427		-1.0974	1.9701	-0.4101		-0.067	-0.1553	-0.6908		-0.0773	0.3893	-0.454		-0.6011	1.744	-0.7443		0.0765	0.2546	0.0303
0.3372	-1.0795	-0.5585		-0.3213	1.2627	-0.0928		-0.7056	0.8186	-0.1441		0.1157	-0.1599	0.0397		0.2994	1.2941	-1.6967		0.5283	0.273	-0.3359
0.4031	-0.1384	-0.4772		0.0025	-0.9797	0.2798		-0.363		-0.4583		0.056	-0.0821	0.1739		0.6766	-0.3023	0.0131		-0.3125	0.0341	0.0171
0.0668	0.362	-0.4295		0.0471	0.4435	0.3236		-0.0445	0.6608	0.9554		0.1352	0.0548	0.2022		-0.3215	0.9962	-0.1863		0.1392	-0.1151	0.005
-0.7179	0.2452	0.6877		-0.0456	0.271	0.0308		-0.2056		0.0134		-0.4976	-0.2551	0.6198		-0.0781	-0.2929	0.1334		-0.1718	-0.2557	0.2845
0.0707	0.933	1.1623		0.168	-0.134	0.4454		-0.6228	0.3125	0.0859		-0.5717	0.0596	0.879		-0.5104	-0.6	-1.0667		-0.4133	-0.2933	-0.1921
-0.3793	-0.1668	0.0672		0.5405	-0.9347			1.0017		-0.4125		-0.1726	-0.463	0.1787		0.0368	0.0948	-0.1669		0.1128	0.1559	0.068
0.2059	1.0365	-0.4063		-0.7517	0.1785	-0.3682		-1.3159	0.4192	0.0103		-0.6277	1.1685	-0.14		-0.8104	0.9914	0.4238		0.4415	0.0758	-0.2853
0.0661	0.9133	-0.8268		-1.2368	0.8421	-0.0025		0.3529		-0.0025		-0.103	0.1007	-0.7262		-0.6869	1.678	-0.9486		-0.2301	0.7675	0.022
-0.6303	0.647	-0.1566		-0.404	0.7372	-0.22		-0.252		-0.7807		-0.6512	-0.425	-0.1144		-0.4993	1.8723	-0.3889		0.0652	0.4607	-0.3114
1.0801	-0.4496	-0.5385		0.9634	-1.0214	-0.7561		-0.5245	0.0767	-0.4248		0.0828	-0.5845	-0.4388		0.835	-0.0436	-0.6045		-0.0784	-0.1159	-0.7892
-0.195	0.1524	0.6524		0.5531	1.1003	-0.3679		-0.4191	0.8252			0.2721	0.8589	-0.0447		0.0988	0.601	0.0925		-0.0952	0.0418	-0.2037
-0.1416	1.3649	-0.4189		-1.5764	0.5181	-0.1624		-0.4555	0.6924	-0.2084		-0.1365	-0.6737	-0.8073		0.2904	1.556	-0.3062		-0.4773	-0.0621	-0.6067
0.0839	-0.2788	-0.4612		-0.2996	1.8094	0.1422		-1.638	-0.1809	-0.8		0.0999	0.871	0.2773		-0.4325	1.7469	-0.4584		-0.0314	-0.3603	0.1187
0.8964	-0.5839	1.5123		0.6835	0.033			0.383	0.159	-1.0477		-0.0063	0.161	-0.3272		1.1564	-1.1405	1.6198		0.077	-0.1858	0.504
-0.4067	-0.2695	-0.6147		0.1392	1.298	-1.3375		0.5401	-0.2013	0.3488		-0.288	0.0522	-0.3656		-0.6063	0.7141	-0.624		-0.0992	-0.0413	-0.0963
-0.718	0.2923	0.4252		-0.7932	1.0496	0.6198		-0.6372	0.7735	0.1091		-0.9117	0.2204	0.6146		-0.8398	0.4232	0.3209		-0.6437	0.22	0.2012
0.398	1.418	0.3395		-0.3815	1.769	-0.0939		-0.7913	0.1671	-1.3204		-0.2365	0.6993	-0.003		-0.5995	1.992	0.7698		-0.3457	0.3862	0.1745
-0.1991	0.5319	-1.3124		-0.5151	1.7221	-0.2625		-0.8501	0.0025			0.1042	0.5831	0.4584		-0.435	2.0032	-0.4988		0.0866	0.5372	-0.3528
-0.4971	-0.2219			-1.0328	0.0716			-0.5367	0.2637	0.7167		-0.5835	0.1242			-0.7277	-0.229			0.0132	-0.2628
-0.6132	0.6177			-0.1686	0.8074			0.132	0.3756	0.253		-0.9943	-0.0415			0.5143	1.5258			-0.0297	0.3776
-1.019	0.8501			-2.0828	1.299			0.2778	0.7537			-0.192	0.8			-0.2587	0.7316			-0.1867	0.0191
-0.2943	0.0915			-0.3467	1.4412			-0.0194	0.0495			0.4734	0.5387			-0.8623	1.6444			0.0807	0.5349
-0.3209	0.5439			-0.7394	0.6697			-0.6786	0.5324			-0.1742	0.1322			-0.1403	0.9542			-0.38	0.6022
-0.86	-0.0982			-0.5203	-0.2082			-0.1269	0.617			-0.0506	-0.319			-1.0489	-0.1366			-0.005	-0.0467
0.3432	1.2132			-0.1591	0.8596			-0.1267	0.7377			-0.3095	0.3014			0.288	1.9414			-0.256	0.1003
-0.5031	2.0065			-0.2987	0.5516				0.2244			0.7173	-0.023			-0.4162	1.1489			0.0742	0.1346
-0.0584	0.5151			-1.0284	1.7823			0.6286	1.1525			0.1779	0.4821			-1.002	1.779			-0.2383	0.2736
-0.3357	0.0217			-0.8514	0.7064				0.5479			-0.8636	0.7714			-0.8737	0.6814			-0.0424	0.0928
0.4972				-0.5113				-0.1346	-0.057			0.2493				0.0053				-0.3136
								0.3959	0.6214
									0.0381
								-1.1928	0.3825

## Sheet: Fig 12 G
6 protein panel (ADA2, CD14, FCGR3B, FETUB, LRG1, SELL) TB vs HC Cohort 2
Coordinates of the ROC Curve
Test Result Variable(s):	Predicted probability
Positive if Greater Than or Equal Toa	Sensitivity	1 - Specificity
0	1	1
0.0204117	1	0.966667
0.0254693	1	0.933333
0.0315988	1	0.9
0.0398906	1	0.866667
0.0440572	1	0.833333
0.0494276	1	0.8
0.0672053	1	0.766667
0.082433	1	0.733333
0.106981	1	0.7
0.134199	1	0.666667
0.140013	1	0.633333
0.145347	0.964286	0.633333
0.154884	0.928571	0.633333
0.161597	0.928571	0.6
0.169672	0.928571	0.566667
0.178974	0.928571	0.533333
0.182087	0.928571	0.5
0.199846	0.892857	0.5
0.219453	0.892857	0.466667
0.224753	0.857143	0.466667
0.23512	0.857143	0.433333
0.245572	0.857143	0.4
0.269157	0.857143	0.366667
0.29423	0.857143	0.333333
0.307421	0.857143	0.3
0.340218	0.857143	0.266667
0.374968	0.821429	0.266667
0.400686	0.785714	0.266667
0.418331	0.785714	0.233333
0.423687	0.785714	0.2
0.442675	0.785714	0.166667
0.485768	0.75	0.166667
0.517071	0.75	0.133333
0.549097	0.714286	0.133333
0.594607	0.678571	0.133333
0.630045	0.678571	0.1
0.680624	0.678571	0.0666667
0.72841	0.678571	0.0333333
0.755258	0.642857	0.0333333
0.803958	0.607143	0.0333333
0.842127	0.571429	0.0333333
0.848645	0.571429	0
0.853813	0.535714	0
0.859152	0.5	0
0.87596	0.464286	0
0.903535	0.428571	0
0.920762	0.392857	0
0.926043	0.357143	0
0.933799	0.321429	0
0.938672	0.285714	0
0.94123	0.25	0
0.944831	0.214286	0
0.948801	0.178571	0
0.956752	0.142857	0
0.96438	0.107143	0
0.974423	0.0714286	0
0.987532	0.0357143	0
1	0	0
a. The smallest cutoff value is the minimum observed test value minus 1, and the largest cutoff value is the maximum observed test value plus 1. All the other cutoff values are the averages of two consecutive ordered observed test values.

[truncated: 5 more sheets: Fig 12 H, S8 A, S8 B, S9 A-D, S10 A & B]
